# Supplementary material for: Search model based on Kalman Filter and Monte Carlo simulation
Source: PLoS One. 2026 Feb 13;21(2):e0339117. doi: 10.1371/journal.pone.0339117 (PMC12904576; doi:10.1371/journal.pone.0339117)
Supplement: S1 Archive — This file ensures the reproducibility of the analyses and visualizations presented in the study. (ZIP) [file pone.0339117.s001.zip]

Archive with 73 entries (61 files):
- Supporting Materials/Supporting Materials/
- Supporting Materials/Supporting Materials/.DS_Store
- Supporting Materials/Supporting Materials/.idea/
- Supporting Materials/Supporting Materials/.idea/.gitignore
- Supporting Materials/Supporting Materials/.idea/.name
- Supporting Materials/Supporting Materials/.idea/inspectionProfiles/
- Supporting Materials/Supporting Materials/.idea/inspectionProfiles/profiles_settings.xml
- Supporting Materials/Supporting Materials/.idea/misc.xml
- Supporting Materials/Supporting Materials/.idea/modules.xml
- Supporting Materials/Supporting Materials/.idea/Supporting Materials.iml
- Supporting Materials/Supporting Materials/.idea/workspace.xml
- Supporting Materials/Supporting Materials/analyze_data.py
- Supporting Materials/Supporting Materials/comparison-methods/
- Supporting Materials/Supporting Materials/comparison-methods/.idea/
- Supporting Materials/Supporting Materials/comparison-methods/.idea/workspace.xml
- Supporting Materials/Supporting Materials/comparison-methods/Comparison_of_Results_from_Three_Methods.py
- Supporting Materials/Supporting Materials/comparison-methods/DataSet/
- Supporting Materials/Supporting Materials/comparison-methods/DataSet/KF-MC-PS_Path.csv
- Supporting Materials/Supporting Materials/comparison-methods/DataSet/PF_Path.csv
- Supporting Materials/Supporting Materials/comparison-methods/DataSet/PRM_Path.csv
- Supporting Materials/Supporting Materials/comparison-methods/DataSet/RRT_Path.csv
- Supporting Materials/Supporting Materials/comparison-methods/README.txt
- Supporting Materials/Supporting Materials/comparison-methods/requirements.txt
- Supporting Materials/Supporting Materials/comprehensive_comparison_report.txt
- Supporting Materials/Supporting Materials/enhanced_main.py
- Supporting Materials/Supporting Materials/integrated_comparison_system.py
- Supporting Materials/Supporting Materials/output.txt
- Supporting Materials/Supporting Materials/Readme.md
- Supporting Materials/Supporting Materials/results/
- Supporting Materials/Supporting Materials/results/scenario_1_KF-MC-PS_Path.csv
- Supporting Materials/Supporting Materials/results/scenario_1_Originally scheduled course_targets.csv
- Supporting Materials/Supporting Materials/results/scenario_1_PF_Path.csv
- Supporting Materials/Supporting Materials/results/scenario_1_RRT_Path.csv
- Supporting Materials/Supporting Materials/results/scenario_2_KF-MC-PS_Path.csv
- Supporting Materials/Supporting Materials/results/scenario_2_PF_Path.csv
- Supporting Materials/Supporting Materials/results/scenario_2_Rests on the seafloor_targets.csv
- Supporting Materials/Supporting Materials/results/scenario_2_RRT_Path.csv
- Supporting Materials/Supporting Materials/results/scenario_3_KF-MC-PS_Path.csv
- Supporting Materials/Supporting Materials/results/scenario_3_Neutral buoyancy point_targets.csv
- Supporting Materials/Supporting Materials/results/scenario_3_PF_Path.csv
- Supporting Materials/Supporting Materials/results/scenario_3_RRT_Path.csv
- Supporting Materials/Supporting Materials/results/scenario_4_Drift with ocean currents_targets.csv
- Supporting Materials/Supporting Materials/results/scenario_4_KF-MC-PS_Path.csv
- Supporting Materials/Supporting Materials/results/scenario_4_PF_Path.csv
- Supporting Materials/Supporting Materials/results/scenario_4_RRT_Path.csv
- Supporting Materials/Supporting Materials/simulations/
- Supporting Materials/Supporting Materials/simulations/.idea/
- Supporting Materials/Supporting Materials/simulations/.idea/.gitignore
- Supporting Materials/Supporting Materials/simulations/.idea/.name
- Supporting Materials/Supporting Materials/simulations/.idea/inspectionProfiles/
- Supporting Materials/Supporting Materials/simulations/.idea/inspectionProfiles/profiles_settings.xml
- Supporting Materials/Supporting Materials/simulations/.idea/misc.xml
- Supporting Materials/Supporting Materials/simulations/.idea/modules.xml
- Supporting Materials/Supporting Materials/simulations/.idea/simulations.iml
- Supporting Materials/Supporting Materials/simulations/.idea/workspace.xml
- Supporting Materials/Supporting Materials/simulations/dataset/
- Supporting Materials/Supporting Materials/simulations/dataset/karman.csv
- Supporting Materials/Supporting Materials/simulations/dataset/random_path.csv
- Supporting Materials/Supporting Materials/simulations/figs/
- Supporting Materials/Supporting Materials/simulations/figs/karman.png
- Supporting Materials/Supporting Materials/simulations/figs/random_path.png
- Supporting Materials/Supporting Materials/simulations/figs/simulation1.png
- Supporting Materials/Supporting Materials/simulations/figs/simulation3.png
- Supporting Materials/Supporting Materials/simulations/figs/simulation4.png
- Supporting Materials/Supporting Materials/simulations/figs/┬█╬─═╝.png
- Supporting Materials/Supporting Materials/simulations/karman_filter.py
- Supporting Materials/Supporting Materials/simulations/readme.txt
- Supporting Materials/Supporting Materials/simulations/simulation1.py
- Supporting Materials/Supporting Materials/simulations/simulation2.py
- Supporting Materials/Supporting Materials/simulations/simulation3.py
- Supporting Materials/Supporting Materials/simulations/simulation4.py
- Supporting Materials/Supporting Materials/validate_data.py
- Supporting Materials/Supporting Materials/visualization_utils.py
