# Supplementary material for: Search model based on Kalman Filter and Monte Carlo simulation
Source: PLoS One. 2026 Feb 13;21(2):e0339117. doi: 10.1371/journal.pone.0339117 (PMC12904576; doi:10.1371/journal.pone.0339117)
Supplement: S1 Archive — This file ensures the reproducibility of the analyses and visualizations presented in the study. (ZIP) [file pone.0339117.s001.zip › Supporting Materials/Supporting Materials/analyze_data.py]

#!/usr/bin/env python3
"""
Data Analysis Script for Integrated Comparison System
"""

import numpy as np
import sys
import os

# Add current directory to path to import the module
sys.path.insert(0, os.getcwd())

from integrated_comparison_system import ScenarioGenerator

def analyze_data():
    """Analyze the data used in the integrated comparison system"""
    
    # Create a scenario generator with smaller parameters for analysis
    sg = ScenarioGenerator(num_simulations=5, time_steps=10)
    
    print('=' * 60)
    print('Data Analysis for Integrated Comparison System')
    print('=' * 60)
    print()
    
    # Scenario 1: Planned Route
    print('1. Scenario 1 - Submarine Following Planned Route (Dynamic)')
    print('-' * 50)
    data1, last_obs, observations = sg.generate_scenario_1_planned_route()
    print(f'Data Shape: {data1.shape} (simulations, time_steps, coordinates)')
    print(f'Data Type: Dynamic trajectory data')
    print(f'Sample trajectory (first 3 points): ')
    for i in range(min(3, data1.shape[1])):
        print(f'  Time {i}: {data1[0, i, :].round(2)}')
    print(f'Observations used for Kalman Filter: {observations.shape}')
    print(f'Sample observations:')
    for i in range(min(3, len(observations))):
        print(f'  Obs {i}: {observations[i].round(2)}')
    print()
    
    # Scenario 2: Seabed
    print('2. Scenario 2 - Submarine on Seabed (Static)')
    print('-' * 50)
    data2 = sg.generate_scenario_2_seabed(center=(0, 0, -30), radius=10)
    print(f'Data Shape: {data2.shape} (simulations, 1_position, coordinates)')
    print(f'Data Type: Static positions in circular distribution')
    print(f'Distribution: Circular on seabed, center=(0,0,-30), radius=10')
    print(f'Sample positions:')
    for i in range(min(5, data2.shape[0])):
        print(f'  Position {i}: {data2[i, 0, :].round(2)}')
    print()
    
    # Scenario 3: Neutral Buoyancy
    print('3. Scenario 3 - Submarine at Neutral Buoyancy Point (Static)')
    print('-' * 50)
    data3 = sg.generate_scenario_3_neutral_buoyancy(center=(0, 0, -10), radius=10)
    print(f'Data Shape: {data3.shape} (simulations, 1_position, coordinates)')
    print(f'Data Type: Static positions in 3D spherical distribution')
    print(f'Distribution: 3D sphere, center=(0,0,-10), radius=10')
    print(f'Sample positions:')
    for i in range(min(5, data3.shape[0])):
        print(f'  Position {i}: {data3[i, 0, :].round(2)}')
    print()
    
    # Scenario 4: Current Drift
    print('4. Scenario 4 - Submarine Drifting with Current (Dynamic)')
    print('-' * 50)
    data4 = sg.generate_scenario_4_current_drift()
    print(f'Data Shape: {data4.shape} (simulations, time_steps, coordinates)')
    print(f'Data Type: Dynamic random walk trajectories')
    print(f'Sample trajectory (first 3 points):')
    for i in range(min(3, data4.shape[1])):
        print(f'  Time {i}: {data4[0, i, :].round(2)}')
    print()
    
    # Data usage summary
    print('=' * 60)
    print('Data Usage Summary')
    print('=' * 60)
    print()
    print('DATA STRUCTURE:')
    print('- All scenarios use 3D coordinates (x, y, z)')
    print('- Dynamic scenarios: (num_simulations, time_steps, 3)')
    print('- Static scenarios: (num_simulations, 1, 3)')
    print()
    print('SCENARIO TYPES:')
    print('1. Planned Route: Kalman filter predicted trajectories')
    print('2. Seabed: Random positions in 2D circle on seafloor')
    print('3. Neutral Buoyancy: Random positions in 3D sphere')
    print('4. Current Drift: Random walk trajectories')
    print()
    print('ALGORITHM INPUT:')
    print('- KF-MC-PS: Uses full scenario data + observations')
    print('- Particle Filter: Uses trajectory data or generated observations')
    print('- RRT*: Uses position bounds for path planning')
    print()
    print('TARGET DATA FOR DETECTION:')
    print('- Dynamic scenarios: All trajectory points become targets')
    print('- Static scenarios: All position samples become targets')
    print('- Detection evaluation: Distance-based probability model')

if __name__ == "__main__":
    analyze_data()
