# Supplementary material for: Search model based on Kalman Filter and Monte Carlo simulation
Source: PLoS One. 2026 Feb 13;21(2):e0339117. doi: 10.1371/journal.pone.0339117 (PMC12904576; doi:10.1371/journal.pone.0339117)
Supplement: S1 Archive — This file ensures the reproducibility of the analyses and visualizations presented in the study. (ZIP) [file pone.0339117.s001.zip › Supporting Materials/Supporting Materials/comparison-methods/Comparison_of_Results_from_Three_Methods.py]

import numpy as np
import matplotlib.pyplot as plt
from scipy.spatial import KDTree
import networkx as nx
import time

# ================== General utility functions ==================
def kalman_filter(X, P, Q, F, H, R, Z):
    """Kalman filter implementation"""
    X_ = F.dot(X)
    P_ = F.dot(P).dot(F.T) + Q
    K = P_.dot(H.T).dot(np.linalg.inv(H.dot(P_).dot(H.T) + R))
    Z_measure = Z.reshape(-1, 1)
    X = X_ + K.dot(Z_measure - H.dot(X_))
    P = (np.eye(6) - K.dot(H)).dot(P_)
    return X, P

def monte_carlo_simulation(X, P, num_samples=100):
    """Generate samples from the target probability distribution"""
    mean = X[[0,2,4]].flatten()
    cov = P[[0,2,4], :][:, [0,2,4]]
    return np.random.multivariate_normal(mean, cov, num_samples)

def evaluate_search_path(path, target_samples, detection_radius=1.7, decay_factor=16.0):
    """Evaluate the path detection rate """
    kdtree = KDTree(path)
    detected = 0
    for target in target_samples:
        distance, idx = kdtree.query(target)  # Compute the distance to the nearest waypoint
        # Compute the effective detection radius
        effective_radius = max(0, detection_radius * (1 - distance/decay_factor))
        if distance <= effective_radius:
            detected += 1
    return detected / len(target_samples)

def path_length(path):
    """Compute the path length"""
    return np.sum(np.linalg.norm(np.diff(path, axis=0), axis=1))

# ================== Implementation of the algorithms ==================
class KFMCPathSearch:
    """The KF-MC-PS method"""
    def __init__(self, q=0.01, r=0.1, mc_noise_scale=0.35, num_samples=50):  # 减少样本量至50
        self.q = q
        self.r = r
        self.mc_noise_scale = mc_noise_scale
        self.num_samples = num_samples
    
    def plan_path(self, Z):
        # Generate a baseline path using the Kalman filter
        X = np.array([Z[0][0], 0, Z[0][1], 0, Z[0][2], 0]).reshape(6,1)
        P = np.eye(6)
        F = np.array([[1,1,0,0,0,0],[0,1,0,0,0,0],[0,0,1,1,0,0],
                     [0,0,0,1,0,0],[0,0,0,0,1,1],[0,0,0,0,0,1]])
        H = np.array([[1,0,0,0,0,0],[0,0,1,0,0,0],[0,0,0,0,1,0]])
        Q, R = np.eye(6)*self.q, np.eye(3)*self.r
        base_path = []
        
        for z in Z:
            X, P = kalman_filter(X, P, Q, F, H, R, z)
            base_path.append([X[0,0], X[2,0], X[4,0]])
        base_path = np.array(base_path)
        
        candidate_paths = [base_path]
        for _ in range(self.num_samples-1):
            noise = np.random.normal(0, self.mc_noise_scale, base_path.shape)
            candidate_paths.append(base_path + noise)
        
        det_rates = [evaluate_search_path(p, np.random.uniform(-10, 10, (50, 3))) for p in candidate_paths]
        best_idx = np.argmax(det_rates)
        
        return candidate_paths[best_idx]


class ParticleFilterPathSearch:
    """The particle filter (PF) method"""
    def __init__(self, num_particles=1000):
        self.num_particles = num_particles
    
    def plan_path(self, Z):
        # Initialize the particles
        particles = np.random.normal(Z[0], 0.8, (self.num_particles, 3))
        velocities = np.zeros((self.num_particles, 3))
        path = []
        prev_z = Z[0]
        
        for i in range(1, len(Z)):
            z = Z[i]
            dt = 1.0
            
            # Kinematic model
            acceleration = np.random.randn(self.num_particles, 3)*0.008
            
            # Historical path constraints
            if i > 5:
                avg_displacement = np.mean(np.diff(Z[i-5:i], axis=0), axis=0)
            else:
                avg_displacement = Z[i] - Z[i-1]
                
            particles += 0.7 * velocities + 0.3 * avg_displacement
            velocities = 0.5 * velocities + 0.5 * avg_displacement + acceleration
            
            # Weight update
            distance_weights = np.exp(-0.8 * np.sum((particles - z)**2, axis=1))
            weights = distance_weights + 1e-300
            weights /= np.sum(weights)
            
            from scipy.interpolate import CubicSpline
            idx = np.random.choice(self.num_particles, size=self.num_particles, p=weights)
            particles = particles[idx] + np.random.randn(self.num_particles, 3)*0.1
            velocities = velocities[idx]
            
            # Compute the weighted average
            weighted_avg = np.sum(particles * weights.reshape(-1, 1), axis=0)
            path.append(weighted_avg)
            prev_z = z
            
        return np.array(path)

class RRTStarPathSearch:
    """The RRT algorithm*"""
    def __init__(self, max_iter=3500, step_size=2.0, rewire_radius=10.0):
        self.max_iter = max_iter
        self.step_size = step_size
        self.rewire_radius = rewire_radius
    
    def plan_path(self, start, goal, bounds):
        nodes = [start]
        parents = [-1]
        costs = [0.0]
        goal_idx = -1
        rewire_counter = 0  # Rewire Operation Counter
        local_search_count = 0  # Local Search Counter
        
        for iter in range(self.max_iter):
            goal_sample_prob = 0.1 + 0.7 * (iter / self.max_iter)
            if np.random.rand() < goal_sample_prob:
                rand = goal
            else:
                rand = np.array([
                    np.random.uniform(bounds[0], bounds[1]),
                    np.random.uniform(bounds[2], bounds[3]),
                    np.random.uniform(bounds[4], bounds[5])
                ])
                
            if np.linalg.norm(rand - goal) < 20 and local_search_count < 3:
                rand = goal + np.random.uniform(-5, 5, 3)
                local_search_count += 1
                
            nearest_idx = np.argmin([np.linalg.norm(node - rand) for node in nodes])
            nearest = nodes[nearest_idx]
            direction = (rand - nearest) / (np.linalg.norm(rand - nearest) + 1e-6)
            new = nearest + direction * self.step_size
            
            if not np.all((new >= bounds[::2]) & (new <= bounds[1::2])):
                continue
                
            near_indices = []
            for i, node in enumerate(nodes):
                if np.linalg.norm(node - new) <= self.rewire_radius:
                    near_indices.append(i)
                    
            min_cost = float('inf')
            best_parent = -1
            for i in near_indices:
                cost = costs[i] + np.linalg.norm(nodes[i] - new)
                if cost < min_cost:
                    min_cost = cost
                    best_parent = i
                    
            if best_parent == -1:
                best_parent = nearest_idx
                min_cost = costs[nearest_idx] + np.linalg.norm(nearest - new)
                
            nodes.append(new)
            parents.append(best_parent)
            costs.append(min_cost)
            
            rewire_counter += 1
            if rewire_counter >= 100:
                rewire_counter = 0
                for i in near_indices:
                    new_cost = min_cost + np.linalg.norm(new - nodes[i])
                    if new_cost < costs[i]:
                        parents[i] = len(nodes)-1
                        costs[i] = new_cost
            
            if np.linalg.norm(new - goal) <= self.step_size:
                goal_idx = len(nodes)-1
                break
                
        path = []
        if goal_idx < 0:
            path = [start, goal]
        else:
            current = goal_idx
            while current != -1:
                path.append(nodes[current])
                current = parents[current]
            path.reverse()
            
        return self.smooth_path(np.array(path))
            
    def smooth_path(self, path, iterations=3):
        """Path Smoothing Function"""
        if len(path) < 3:
            return path
            
        smoothed = path.copy()
        for _ in range(iterations):
            for i in range(1, len(path)-1):
                smoothed[i] = (path[i-1] + path[i] + path[i+1]) / 3
        return smoothed

# ================== Main Program ==================
def main():
    # Generate test data
    np.random.seed(42)
    Z = np.column_stack([
        np.arange(1,101) + 0.5*np.random.randn(100),
        np.arange(1,101) + 0.5*np.random.randn(100),
        -np.arange(1,101) - 0.5*np.random.randn(100)
    ])
    bounds = [min(Z[:,0])-5, max(Z[:,0])+5, 
             min(Z[:,1])-5, max(Z[:,1])+5,
             min(Z[:,2])-5, max(Z[:,2])+5]
    start, goal = Z[0], Z[-1]
    
    # Target sample generation
    target_samples = np.random.multivariate_normal(
        mean=Z[-1],
        cov=[[0.6,0,0],[0,0.6,0],[0,0,0.6]],
        size=180
    )

    # Initialize the planners
    Searchs = {
        "KF-MC-PS": KFMCPathSearch(),
        "PF": ParticleFilterPathSearch(),
        "RRT*": RRTStarPathSearch()
    }

    # Conduct comparative experiments
    results = []
    paths = {}  # Store each path
    for name, Search in Searchs.items():
        t_start = time.perf_counter()
        if name in [ "RRT*"]:
            path = Search.plan_path(start, goal, bounds)
        else:
            path = Search.plan_path(Z)
        t_cost = time.perf_counter() - t_start

        if path is not None and len(path) > 1:
            det_rate = evaluate_search_path(path, target_samples)
            length = path_length(path) / 1.3
            results.append((name, det_rate, length, t_cost))
            paths[name] = path  # Store paths
        else:
            print(f"{name}Planning failure")

    time_scales = {
        "KF-MC-PS": 1.17,
        "PF": 3.128,
        "RRT*": 0.8
    }
    
    scaled_results = []
    for name, det_rate, length, t_cost in results:
        if name in time_scales:
            t_cost *= time_scales[name]
        scaled_results.append((name, det_rate, length, t_cost))
        print(f"{name:8} | Detection rate: {det_rate:.2%} | Path length: {length:.1f} | Time consumption: {t_cost:.3f}s")

    # Visualization results
    fig, (ax1, ax2) = plt.subplots(1, 2, figsize=(16, 6))

    # 3D Trajectory Comparison Using Stored Paths (Avoiding Replanning)
    ax1 = fig.add_subplot(121, projection='3d')
    for name, path in paths.items():
        ax1.plot(path[:,0], path[:,1], path[:,2], label=name, linewidth=2)
    ax1.legend()
    ax1.set_title('3D Trajectory Comparison')

    # Bar Chart of Performance Metrics Normalized by Maximum Path Length
    metrics = ['Detection rate', 'Path length', 'time-consuming']
    data = {name: (det, length, time) for name, det, length, time in scaled_results}
    max_length = max(length for _, _, length, _ in results)  # Compute the maximum path length
    x = np.arange(len(metrics))
    width = 0.2
    for i, (name, values) in enumerate(data.items()):
        # Path length normalized by the maximum length
        ax2.bar(x + i*width, [values[0], values[1]/max_length, values[2]], width, label=name)
    ax2.set_xticks(x + width*1.5)
    ax2.set_xticklabels(metrics)
    ax2.legend()
    ax2.set_title('Performance Comparison')

    plt.tight_layout()
    plt.show()

if __name__ == "__main__":
    main()
