# Supplementary material for: Search model based on Kalman Filter and Monte Carlo simulation
Source: PLoS One. 2026 Feb 13;21(2):e0339117. doi: 10.1371/journal.pone.0339117 (PMC12904576; doi:10.1371/journal.pone.0339117)
Supplement: S1 Archive — This file ensures the reproducibility of the analyses and visualizations presented in the study. (ZIP) [file pone.0339117.s001.zip › Supporting Materials/Supporting Materials/comparison-methods/DataSet/KF-MC-PS_Path.csv]

0	1	2
1.005207480624446	0.14906577563520648	-1.362324619451249
1.9025631162497478	1.3227443563122472	-1.7562912501652153
3.1144113133864932	2.7890497979434805	-3.525292517409296
4.596248102625761	3.9816760610394497	-4.808148576020663
4.939049796909653	4.740624018196188	-5.235562873931629
5.687198143400644	5.924229762174149	-5.222571780873237
7.501326738347576	7.715026073251124	-6.56078363866159
8.382184423040798	8.577705087980926	-8.110358098622239
9.164643546307866	9.102914204141268	-10.055837687579503
10.103507954669576	10.615858971134784	-10.908362632123795
11.25557957890323	10.905788884823293	-11.829775957166415
11.857183642192208	11.4431786612314	-12.85966390138243
13.149261198589679	13.251595113193336	-13.66097642919661
13.25303050527425	14.638212772848508	-14.22877045171405
13.663579320371728	14.529399880582643	-15.256165830674743
14.969357598795797	16.08117087376492	-16.22181157225661
16.269971562983592	17.616713471680725	-16.70092387502665
17.94423179237367	17.908950561623048	-18.177707651907074
19.087927509273772	19.10025027270172	-18.47839168528563
19.11826496914723	19.74505041824967	-19.57198990881974
21.318703725790375	21.070724674765067	-21.90682645191453
22.496636813784164	21.521646503038433	-21.246588569082814
22.79248092767345	23.55989156369273	-23.190120042680867
23.874358291957932	23.578370770127965	-23.62955855314955
24.667393651459275	24.656955306388348	-24.353220266221165
25.673932339447944	26.550726335019238	-26.459693332188674
25.718014544999832	27.002602208399384	-26.270538206358378
28.190950749858327	27.83257456078584	-27.861222149950784
28.824942632186346	29.10106371450702	-29.078125702719326
30.23040911345893	30.04405957565645	-29.768042039912153
30.916911685919725	30.439616405599963	-30.591723423591898
32.634269253147885	31.581893534488678	-32.18108292863104
33.305939675508164	33.103733632154906	-33.45547144994341
33.33174074764923	33.98332255796086	-33.82014300430252
35.193434235444535	34.82587000870283	-35.61297948010151
36.2419920632027	35.77473564338517	-36.792663162972936
36.8557941679642	36.42668148629373	-36.74387921110321
37.96255445937678	37.92102393892761	-37.75206303751618
37.83286839202632	38.973730176393445	-38.83590219551532
39.57110474260283	40.20803522409048	-39.885717252767535
40.70760708694667	41.00888162202855	-40.66071962191798
42.56252222184313	42.89597429305361	-42.23508267295363
42.80893009411045	42.30121458803193	-43.17261073333282
44.14158087426399	44.23928712197573	-44.343777010554724
44.451330878060745	45.07365141550166	-45.13158313082657
46.276673226630784	45.68470037556708	-45.73302027616139
47.340414101194085	46.791386382353174	-46.81324757699283
48.01064992736105	47.424660546560105	-47.19642394496427
48.44849207398954	49.39959569064459	-49.84430120440829
49.54657011999854	49.88763680772789	-50.13914693812139
50.33092746882811	51.28273288774548	-50.125463221872245
51.3696109449432	52.25104229286406	-52.38442703274429
52.88498536841966	52.91914608203406	-53.92274008531488
54.217147273949934	54.64098616707041	-54.75469978794438
55.60378481361973	54.63723724486266	-55.24537504060449
56.650867532975475	56.36367574199376	-55.61979628054589
56.916468666667775	57.44480877943858	-57.620711940258225
58.10544683450319	58.70518030325079	-58.04814801280085
58.84877452614965	58.95479778503718	-59.201884479735945
60.25805314154536	60.811304035833295	-60.33375294704965
60.89072591623326	60.52052328700331	-60.607366146777956
61.873216191248154	61.84208376818512	-61.42798202806985
63.12777841685221	63.16911878283205	-62.64992627768551
63.79078072482154	63.73933253937769	-62.85688538036747
64.2404982511886	65.55822939103355	-64.91115375816848
66.64829702400287	66.25268830200622	-65.7620111200206
67.09098312382221	67.59851881850756	-67.18800774081677
68.62643463309296	69.41822255785078	-68.34490265627029
69.89827051688174	69.34466451340269	-69.11251696835258
69.50669840531062	69.83003052522098	-69.63688994799743
71.00620159447764	71.15601059285194	-71.93610182772305
72.4465408175084	71.08178097847411	-71.72704999143261
73.54031963032124	72.55603480528755	-74.15744465277405
74.61810228452293	74.10736397108514	-74.00535405425376
74.95386085537949	74.71135891462505	-74.55117888163
76.32952738382497	75.68912431027341	-75.88629822495875
76.79059047310567	77.1637795089539	-76.9364226687106
77.72379775784925	78.28371955656542	-77.84890540462783
78.5870651337867	78.82426903449058	-78.70048032564357
79.0114535425596	81.09790705652068	-79.6972995317072
80.00312802379992	81.4024541217157	-80.54145909120756
81.57029430584373	81.88635045850428	-82.01852579034198
83.69558778000476	82.55179644101746	-83.78058566018002
84.62161685385325	84.48890085281194	-83.62313366774927
84.86555040405496	84.56890912749323	-85.85516161108515
85.93641344153286	86.2647021525108	-85.24879941883941
87.35527580958804	86.68403638294866	-86.39653414675189
87.83433030129402	87.96206970036424	-87.9345184742874
89.65364984310337	89.88596614980423	-88.88535877718954
90.05096154883427	89.61996640156002	-89.56649852233492
90.97907865711416	91.17712416320815	-90.78473299103281
92.49864886885653	92.25421715971042	-91.63662717082794
93.26631759305725	92.90231311857734	-92.91122728833845
93.48097456120699	93.88887910241405	-93.82815083000939
94.95649023045111	95.49606683348651	-95.18930300169202
95.69277129269892	95.69929473026946	-96.05403810661177
97.02927004566541	97.10686362940757	-97.3139525325813
97.96303862096036	97.41204373878385	-98.3372486311338
99.3403335904444	99.20081528571596	-99.17166789653206
99.98859026252877	99.68453626879518	-100.59406347918151
