# Supplementary material for: Search model based on Kalman Filter and Monte Carlo simulation
Source: PLoS One. 2026 Feb 13;21(2):e0339117. doi: 10.1371/journal.pone.0339117 (PMC12904576; doi:10.1371/journal.pone.0339117)
Supplement: S1 Archive — This file ensures the reproducibility of the analyses and visualizations presented in the study. (ZIP) [file pone.0339117.s001.zip › Supporting Materials/Supporting Materials/comparison-methods/DataSet/PF_Path.csv]

0	1	2
1.667642824048118	1.2165893949613529	-1.9148640458371762
2.6486482440784913	2.2854618416107075	-2.9320789549637234
3.9270925644458354	3.2715736865417266	-3.96544724468516
4.813289264089604	4.420684088457646	-4.480215944773429
5.615039584234266	5.684263611259016	-5.139665923386815
6.695096965523039	7.0861792428364465	-6.046027479754176
7.781944792938551	8.237507056879622	-7.033394721984484
8.737139311445867	9.387406986394184	-8.070197424124215
9.710645671937971	10.405936634476582	-9.327681766618966
10.614622124572552	11.143008199749376	-10.67105065973527
11.54234264400174	11.926600444370788	-11.96810975812987
12.499232072931674	12.853682286081959	-13.138519350115489
13.46105641793222	14.054331571464726	-14.22331279029831
14.344182135951025	15.073604191919575	-15.133962652843636
15.237264915977047	16.217103243372406	-16.03449916200556
16.16480481094959	17.30149667862677	-16.875390662139868
17.17326606114272	18.23257650630872	-17.770284968086948
18.21478895671132	19.191464456981716	-18.623766760906268
19.29636150861367	20.139070679570867	-19.58282964137254
20.483941631288157	21.19268575931911	-20.67515065068368
21.589773018296057	22.144816229398824	-21.669693928807757
22.706400218560077	23.281254136628025	-22.79993599649225
23.706162222247077	24.18756824988737	-23.736327299318248
24.7727259068653	25.14134064973368	-24.730151917251835
25.76987050910152	26.192638426481096	-25.686798412615662
26.672085257284024	27.164318548723276	-26.661022608984936
27.658072084111794	28.136749250979378	-27.67300861122761
28.651655395767584	29.121003855399803	-28.693319655360025
29.718234879966648	30.102139387782124	-29.78963260582406
30.71396883576348	30.88512609843534	-30.748296367259936
31.859883868296226	31.775257807875168	-31.741465843589598
32.95347605062181	32.68745365424353	-32.78200174378643
33.991636564400345	33.67947311693657	-33.841973232976514
35.07146163721828	34.663066144826075	-34.97022313299501
36.04941708516471	35.82921038917646	-36.075159168024335
37.02452802868338	36.88661404989077	-37.065169911203675
37.80612737785141	37.93992390226921	-38.087649284020586
38.69841100222843	39.030112211312705	-39.021153219557
39.61849053574609	40.010251185926265	-39.99466228918593
40.67103724640964	41.02056886916874	-40.84932568616246
41.735542284841145	42.05731486251859	-41.863892996471314
42.85155468692036	43.008267526360136	-42.90905194630376
43.97306550677565	43.99090942332501	-44.037145433511526
44.9795073318122	44.99380675490265	-44.978163649440155
45.89860854616319	46.0479625166983	-45.947885963855256
46.79420206484283	46.96872238367512	-46.91197023301561
47.78416614161585	47.87330133902915	-47.85508780297582
48.851324213004716	48.89074982714857	-48.9080676016164
49.84272902551774	49.86189296873093	-49.963231969359576
50.92741581603524	50.85347648325886	-50.979786939941334
51.95048222366293	51.919664980565756	-52.08905236272949
52.91184618427101	52.98962453248132	-53.26287538956954
53.89404807762362	54.0559675332619	-54.374050187593824
54.992464494542304	55.062148448237686	-55.288362727413656
56.13418470567223	55.98878241605717	-56.2839102093425
57.15516400340312	57.05578227823516	-57.27018576354344
58.18055697076932	58.11021564655766	-58.109743846497736
59.16270789602778	59.122837221365835	-59.004685874028404
60.15833709759011	60.15975287059302	-60.01032495966639
61.087424929861974	61.100075837657315	-61.017054817163434
62.05388346829327	62.07585593996219	-62.00536222228577
63.018610974266345	63.04009789549523	-62.81028760806177
63.90259116150408	64.04108537687989	-63.669194254501285
64.8153849043518	65.10915389670686	-64.46220057329012
65.86908537568988	66.15200007461648	-65.29376748711029
66.91398094304867	67.24813765810354	-66.38510392265292
68.06682747982182	68.33612739574508	-67.46900569304343
69.22535674843195	69.36871134755998	-68.64728925902531
70.26599459381913	70.34201274350772	-69.75321453589537
71.22107670171566	71.25014120457043	-70.9287264497065
72.23553403181799	72.04629829023061	-71.91621522826973
73.22053608962665	72.89317345410485	-73.01636997652356
74.28734242533909	73.76705636896993	-74.07873860337071
75.17718405184988	74.7733755711104	-75.09383480686634
76.18117468720992	75.90251215847985	-76.05687128405368
77.06661536372155	77.02755995181148	-77.06333263117844
77.98898897957838	78.19387828425127	-78.02944649293359
78.90921001059542	79.24487258942276	-78.98533740329088
79.80371487983868	80.42888688779614	-79.98110729550496
80.76863020518655	81.49915757038572	-80.98292008614898
81.74764909527087	82.49452488484063	-81.9844749667619
82.82583651155983	83.35209027641443	-83.09194214755722
83.8685557028667	84.25741184519102	-84.0870057767546
84.93924092549442	85.0862899976241	-85.26998527276928
85.97608823079665	85.97401605614539	-86.19480893275221
87.02099368101803	86.96158257404724	-87.15635179252456
87.98498301394523	88.0346135508693	-88.04327611988693
88.93863830883993	89.03209387092244	-89.05005148871031
90.0063258641468	89.94831741451719	-89.97724961069275
91.0590006205954	90.83307189274886	-90.96066113940415
92.12377010359685	91.7686031021473	-91.95588617335977
93.0852594109743	92.73690864376537	-92.90659722094937
94.05998665298658	93.72490342283659	-93.89545270919511
95.00698994134153	94.8099138243642	-94.93124406998271
95.8522000996026	95.91058527452942	-95.9462713620315
96.76821139847254	96.89708862285532	-97.04874958966931
97.74963143296605	97.88061778410467	-98.13465498589721
98.77313795100875	98.91015917985447	-99.2078566830159
99.82352790312284	99.86639126669459	-100.23705327684836
