# Supplementary material for: Search model based on Kalman Filter and Monte Carlo simulation
Source: PLoS One. 2026 Feb 13;21(2):e0339117. doi: 10.1371/journal.pone.0339117 (PMC12904576; doi:10.1371/journal.pone.0339117)
Supplement: S1 Archive — This file ensures the reproducibility of the analyses and visualizations presented in the study. (ZIP) [file pone.0339117.s001.zip › Supporting Materials/Supporting Materials/comparison-methods/DataSet/RRT_Path.csv]

0	1	2
1.2483570765056164	0.2923146289747929	-1.1788936801741416
5.514333837271862	2.7715560349036763	-4.168606940435294
9.934039468600727	6.96356534355651	-7.86397382884951
14.080776425530784	12.45418212971118	-12.450805815507474
17.311967320497683	19.218419404321942	-17.824563905725824
19.82740429417297	25.559442442128283	-23.55182807141084
22.494933272381417	31.95733133138263	-29.184736268859456
24.5479962608422	36.586580349608646	-33.39761737998816
27.148274032652917	41.10546673104786	-37.32647322845288
28.7582867977704	43.903055480543095	-40.00231079866034
32.03041664183888	47.360814897669066	-44.699013529917345
35.40211630778317	49.16739125031811	-49.202810630003
40.51657381109928	51.55302826922075	-55.18885666660545
45.316133487884535	53.752793147613694	-59.57321538270267
50.61874481527324	57.843881742014354	-63.849596731333484
55.16387767564127	62.35722613447334	-66.58265581887666
59.83735686971735	68.00399233014389	-69.87747607544817
63.68377989359402	71.8649986381419	-72.34424985130326
68.77070095542932	75.08436256462319	-76.38763638336583
73.53752117494858	77.33761203328726	-80.04107324423127
78.87526713293467	81.04318670216864	-84.20138420352968
84.00254267195203	85.83890509623696	-88.04297944094087
88.7131677351634	90.20395670155995	-91.58451249858767
93.11575897816601	93.83991338940386	-95.02565289219972
95.75731361190314	96.0214873095598	-97.09033704077542
97.95860900142067	97.8394654618939	-98.81090705625898
99.27938607979068	98.93025222500368	-99.8432489441323
