# Supplementary material for: Search model based on Kalman Filter and Monte Carlo simulation
Source: PLoS One. 2026 Feb 13;21(2):e0339117. doi: 10.1371/journal.pone.0339117 (PMC12904576; doi:10.1371/journal.pone.0339117)
Supplement: S1 Archive — This file ensures the reproducibility of the analyses and visualizations presented in the study. (ZIP) [file pone.0339117.s001.zip › Supporting Materials/Supporting Materials/comparison-methods/README.txt]

#Comparison_of_Results_from_Three_Methods.py  

This program was validated and executed in the Python 3.10.16 environment.  
It implements a comparative analysis of three path planning algorithms: KF-MC-PS, PF, and RRT*. The output includes the detection probability and path length for each algorithm.  

The results are formatted as follows:  

KF-MC-PS | Detection Rate: 79.44% | Path Length: 146.7 | Time Cost: 0.049s  
PF       | Detection Rate: 74.44% | Path Length: 131.6 | Time Cost: 0.086s  
RRT*     | Detection Rate: 57.78% | Path Length: 134.5 | Time Cost: 0.226s  

Additionally, the program provides visualizations of the paths generated by the three algorithms, along with comparative visualizations of their performance metrics, and exports the corresponding images.  

#The "DataSet/" folder contains three-dimensional trajectory coordinates of the paths searched by the four algorithms. The columns represent the following data:  
    0. X coordinate in m  
    1. Y coordinate in m  
    2. Z coordinate in m 
