# Supplementary material for: Search model based on Kalman Filter and Monte Carlo simulation
Source: PLoS One. 2026 Feb 13;21(2):e0339117. doi: 10.1371/journal.pone.0339117 (PMC12904576; doi:10.1371/journal.pone.0339117)
Supplement: S1 Archive — This file ensures the reproducibility of the analyses and visualizations presented in the study. (ZIP) [file pone.0339117.s001.zip › Supporting Materials/Supporting Materials/comparison-methods/requirements.txt]

numpy
matplotlib
scipy
networkx
