# Supplementary material for: Search model based on Kalman Filter and Monte Carlo simulation
Source: PLoS One. 2026 Feb 13;21(2):e0339117. doi: 10.1371/journal.pone.0339117 (PMC12904576; doi:10.1371/journal.pone.0339117)
Supplement: S1 Archive — This file ensures the reproducibility of the analyses and visualizations presented in the study. (ZIP) [file pone.0339117.s001.zip › Supporting Materials/Supporting Materials/comprehensive_comparison_report.txt]

================================================================================
Comprehensive Performance Comparison Report for Submersible Search Algorithms
================================================================================

Scenario 1: Proceeding Along the Designated Route
----------------------------------------------------------------------
Method Detection  Rate   Path Length   Computation Time  Comprehensive Score
----------------------------------------------------------------------
KF-MC-PS             47.18%    998.5                23.015s                   1.648
PF                            6.56%     72.3                  0.008s                    0.379
RRT*                       2.86%     79.3                   0.021s                       0.349

Scenario 2: Rests on the Seafloor
----------------------------------------------------------------------
Method Detection   Rate   Path Length   Computation Time    Comprehensive Score
----------------------------------------------------------------------
KF-MC-PS               28.20%    584.2                  58.857s                        1.468
PF                             1.20%      15.0                     0.000s                         0.395
RRT*                        4.00%       14.9                     0.001s                         0.412

Scenario 3: Neutral Buoyancy Point
----------------------------------------------------------------------
Method Detection   Rate   Path Length   Computation Time    Comprehensive Score
----------------------------------------------------------------------
KF-MC-PS             1.80%          695.6               0.321s                               1.234
PF                           1.30%          15.0                 0.000s                              0.395
RRT*                       1.50%         13.0                    0.006s                            0.398

Scenario 4: Drifting with Ocean Currents
----------------------------------------------------------------------
Method Detection   Rate   Path Length   Computation Time    Comprehensive Score
----------------------------------------------------------------------
KF-MC-PS               26.54%     810.5                 0.222s                           1.470
PF                             22.91%     2.0                     0.007s                            0.535
RRT*                         22.92%    1.8                     0.000s                              0.536

================================================================================
** Performance Summary**
================================================================================
Proceeding Along the Designated Route: KF-MC-PS performs best (Detection Rate: 47.18%, Comprehensive Score: 1.648)
Rests on the Seafloor: KF-MC-PS performs best (Detection Rate: 28.20%, Comprehensive Score: 1.468)
Neutral Buoyancy Point: KF-MC-PS performs best (Detection Rate: 1.80%, Comprehensive Score: 1.234)
Drifting with Ocean Currents: KF-MC-PS performs best (Detection Rate: 26.54%, Comprehensive Score: 1.470)
