# Supplementary material for: Search model based on Kalman Filter and Monte Carlo simulation
Source: PLoS One. 2026 Feb 13;21(2):e0339117. doi: 10.1371/journal.pone.0339117 (PMC12904576; doi:10.1371/journal.pone.0339117)
Supplement: S1 Archive — This file ensures the reproducibility of the analyses and visualizations presented in the study. (ZIP) [file pone.0339117.s001.zip › Supporting Materials/Supporting Materials/enhanced_main.py]

#!/usr/bin/env python3
import numpy as np
import sys
import os
import time
from pathlib import Path

# Add the current directory to the Python path
current_dir = Path(__file__).parent
sys.path.append(str(current_dir))

from integrated_comparison_system import IntegratedComparisonSystem
from visualization_utils import VisualizationUtils

class EnhancedComparisonSystem:
    """Enhanced comparison system with comprehensive visualization and analysis capabilities."""
    
    def __init__(self, num_simulations=1000, time_steps=50):
        self.system = IntegratedComparisonSystem(num_simulations, time_steps)
        self.visualizer = VisualizationUtils()
        self.paths_dict = {}  # Store all paths for visualization purposes.
        
    def run_full_analysis(self):
        print("🚀 Launching Comprehensive Comparison System for Submersible Search Algorithms")
        print("=" * 80)
        print("📊 System Configuration:")
        print(f"   - Number of Simulations: {self.system.scenario_generator.num_simulations}")
        print(f"   - Time Steps per Simulation: {self.system.scenario_generator.time_steps}")
        print(f"   - Algorithms: KF-MC-PS (Optimized), PF, RRT*")
        print(f"   - Scenarios: 4 Submersible Operational Conditions")
        print("=" * 80)

        # Execute comparative experiments and collect path data
        results = self._run_with_path_collection()

        # Generate report
        print("\n📋 Generating Comprehensive Analysis Report...")
        report = self.system.generate_report()
        print(report)

        # Verify that KF-MC-PS consistently performs best across all scenarios
        self._verify_kf_performance(self.system.result_evaluator.results)

        # Generate visualizations
        print("\n🎨 Generating Visualization Charts...")
        self.visualizer.generate_all_visualizations(
            self.system.result_evaluator.results,
            self.paths_dict
        )

        # Save detailed results
        self._save_detailed_results(results)

        print("\n✅ Analysis Completed! All results have been saved.")
        return results
    
    def _run_with_path_collection(self):
        """Execute Experiments and Collect Path Data"""
        print("\n🔄 Initiating Comprehensive Comparative Experiments...")
        
        scenarios = [
            ('scenario_1', self.system.scenario_generator.generate_scenario_1_planned_route),
            ('scenario_2', self.system.scenario_generator.generate_scenario_2_seabed),
            ('scenario_3', self.system.scenario_generator.generate_scenario_3_neutral_buoyancy),
            ('scenario_4', self.system.scenario_generator.generate_scenario_4_current_drift)
        ]
        
        scenario_names = ['Proceeding along the designated route', 'Resting on the seafloor', 'At the neutral buoyancy point', 'Drifting with ocean currents']
        all_results = []
        
        for i, (scenario_key, scenario_func) in enumerate(scenarios):
            print(f"\n📍 Process scenarios {i+1}: {scenario_names[i]}")
            print("-" * 50)
            
            # Generate scenario data
            if scenario_key == 'scenario_1':
                scenario_data, last_obs, observations = scenario_func()
            else:
                scenario_data = scenario_func()

            algorithms = [
                ('KF-MC-PS', self.system.algorithm_manager.run_kf_mc_ps),
                ('PF', self.system.algorithm_manager.run_particle_filter),
                ('RRT*', self.system.algorithm_manager.run_rrt_star)
            ]

            for alg_name, alg_func in algorithms:
                print(f"  🔧 Executing {alg_name}...")
                
                start_time = time.time()
                try:
                    if alg_name == 'KF-MC-PS':
                        path = alg_func(scenario_data, scenario_key)
                    else:
                        path = alg_func(scenario_data)
                    
                    computation_time = time.time() - start_time
                    
                    if path is not None and len(path) > 1:
                        # Store path for visualization
                        path_key = f"{scenario_key}_{alg_name}"
                        self.paths_dict[path_key] = path

                        # Evaluate performance
                        result = self.system.result_evaluator.evaluate_algorithm_performance(
                            path, scenario_data, alg_name, scenario_key, computation_time
                        )
                        all_results.append(result)

                        # Display performance metrics
                        print(f"    ✓ Detection Rate: {result['detection_probability']:.2%}")
                        print(f"    ✓ Path Length: {result['path_length']:.1f}")
                        print(f"    ✓ Computation Time: {result['computation_time']:.3f}s")
                        print(f"    ✓ Comprehensive Score: {result['comprehensive_score']:.3f}")
                    else:
                        print(f"    ❌ {alg_name} Planning Failed")

                    except Exception as e:
                    print(f"    ❌ {alg_name} Execution Error: {e}")
        
        return all_results

    """Verify that KF-MC-PS consistently achieves optimal performance across all scenarios."""
    print("\n🔍 Verifying KF-MC-PS Performance Superiority...")
    print("-" * 50)

    scenarios = ['scenario_1', 'scenario_2', 'scenario_3', 'scenario_4']
    scenario_names = [
        'Proceeding along the Designated Route',
        'Resting on the Seafloor',
        'Neutral Buoyancy Point',
        'Drifting with Ocean Currents'
    ]
        
        kf_dominance = True
        
        for scenario, scenario_name in zip(scenarios, scenario_names):
            kf_key = f"{scenario}_KF-MC-PS"
            pf_key = f"{scenario}_PF"
            rrt_key = f"{scenario}_RRT*"
            
            if all(key in results_dict for key in [kf_key, pf_key, rrt_key]):
                kf_detection = results_dict[kf_key]['detection_probability']
                pf_detection = results_dict[pf_key]['detection_probability']
                rrt_detection = results_dict[rrt_key]['detection_probability']
                
                is_best = kf_detection >= max(pf_detection, rrt_detection)
                status = "✅" if is_best else "❌"
                
                print(f"{status} {scenario_name}:")
                print(f"     KF-MC-PS: {kf_detection:.2%}")
                print(f"     PF:       {pf_detection:.2%}")
                print(f"     RRT*:     {rrt_detection:.2%}")
                print()
                
                if not is_best:
                    kf_dominance = False
        
        if kf_dominance:
            print("🎉")
        else:
            print("⚠")
        
        return kf_dominance
    
    def _save_detailed_results(self, results):
        """Save Detailed Results"""
        print("\n💾 Saving Detailed Results...")

        # Create results directory
        results_dir = Path("/Users/xingqiangchen/TASK/task-20250825/results")
        results_dir.mkdir(exist_ok=True)

        # Save textual report
        report = self.system.generate_report()
        with open(results_dir / "comprehensive_comparison_report.txt", 'w', encoding='utf-8') as f:
            f.write(report)

        # Save raw data
        import json
        results_data = {}
        for key, result in self.system.result_evaluator.results.items():
            results_data[key] = {
                'algorithm': result['algorithm'],
                'scenario': result['scenario'],
                'detection_probability': float(result['detection_probability']),
                'path_length': float(result['path_length']),
                'computation_time': float(result['computation_time']),
                'comprehensive_score': float(result['comprehensive_score'])
            }
        
        with open(results_dir / "raw_results.json", 'w', encoding='utf-8') as f:
            json.dump(results_data, f, indent=2, ensure_ascii=False)

            print(f"✅ Results saved to: {results_dir}")

        def quick_test(self):
            """Run quick test version (reduced simulation count)"""
            print("🧪 Running Quick Test...")

            # Temporarily reduce simulation count
        original_num_sims = self.system.scenario_generator.num_simulations
        original_time_steps = self.system.scenario_generator.time_steps
        
        self.system.scenario_generator.num_simulations = 100
        self.system.scenario_generator.time_steps = 20
        
        try:
            results = self.run_full_analysis()
            return results
        finally:
            self.system.scenario_generator.num_simulations = original_num_sims
            self.system.scenario_generator.time_steps = original_time_steps

        def main():
            """Main function"""
            print("🌊 Comprehensive Comparison System for Submersible Search Algorithms")
            print("=" * 80)
            print("Please select operation mode:")
            print("1. Full Analysis (Recommended, Simulation Count: 1000)")
            print("2. Quick Test (Simulation Count: 100)")
            print("3. Exit")

         try:
                choice = input("\nPlease enter your choice (1-3): ").strip()

          if choice == '1':
                    print("\n🚀 Launching Full Analysis Mode...")
                    system = EnhancedComparisonSystem(num_simulations=1000, time_steps=50)
                    results = system.run_full_analysis()

          elif choice == '2':
                    print("\n🧪 Launching Quick Test Mode...")
                    system = EnhancedComparisonSystem(num_simulations=1000, time_steps=50)
                    results = system.quick_test()

          elif choice == '3':
                    print("👋 Exiting program")
                    return

          else:
                    print("❌ Invalid selection, please restart the program")
                    return

                print("\n🎉 Program execution completed!")

           except KeyboardInterrupt:
                print("\n\n⏹️ Program interrupted by user")
           except Exception as e:
                print(f"\n❌ Program execution error: {e}")
        import traceback
        traceback.print_exc()


if __name__ == "__main__":
    main()
