# Supplementary material for: Search model based on Kalman Filter and Monte Carlo simulation
Source: PLoS One. 2026 Feb 13;21(2):e0339117. doi: 10.1371/journal.pone.0339117 (PMC12904576; doi:10.1371/journal.pone.0339117)
Supplement: S1 Archive — This file ensures the reproducibility of the analyses and visualizations presented in the study. (ZIP) [file pone.0339117.s001.zip › Supporting Materials/Supporting Materials/output.txt]

初始化集成对比系统...
开始运行潜水器搜索算法综合对比实验...
==================================================

处理场景 1: 原定路线行驶
------------------------------
  运行 KF-MC-PS...
    检测率: 55.32%
    路径长度: 1034.8
    计算时间: 23.380s
  运行 PF...
    检测率: 30.63%
    路径长度: 77.0
    计算时间: 0.009s
  运行 RRT*...
    检测率: 7.73%
    路径长度: 90.9
    计算时间: 0.049s

处理场景 2: 沉在海底
------------------------------
  运行 KF-MC-PS...
    检测率: 26.80%
    路径长度: 580.8
    计算时间: 58.806s
  运行 PF...
    检测率: 1.70%
    路径长度: 15.0
    计算时间: 0.000s
  运行 RRT*...
    检测率: 7.20%
    路径长度: 7.0
    计算时间: 0.000s

处理场景 3: 中性浮力点
------------------------------
  运行 KF-MC-PS...
    检测率: 11.70%
    路径长度: 727.6
    计算时间: 0.317s
  运行 PF...
    检测率: 4.60%
    路径长度: 15.0
    计算时间: 0.000s
  运行 RRT*...
    检测率: 3.20%
    路径长度: 10.9
    计算时间: 0.004s

处理场景 4: 随洋流移动
------------------------------
  运行 KF-MC-PS...
    检测率: 8.42%
    路径长度: 816.2
    计算时间: 0.220s
  运行 PF...
    检测率: 94.28%
    路径长度: 1.5
    计算时间: 0.007s
  运行 RRT*...
    检测率: 94.02%
    路径长度: 1.8
    计算时间: 0.000s

================================================================================
实验完成！生成对比报告...
================================================================================
================================================================================
                    潜水器搜索算法综合性能对比报告
================================================================================

场景 1: 原定路线行驶
----------------------------------------------------------------------
方法           检测率        路径长度         计算时间         综合评分      
----------------------------------------------------------------------
KF-MC-PS     55.32%    1034.8       23.380s     1.726
PF           30.63%    77.0       0.009s     0.519
RRT*         7.73%    90.9       0.049s     0.367

场景 2: 沉在海底
----------------------------------------------------------------------
方法           检测率        路径长度         计算时间         综合评分      
----------------------------------------------------------------------
KF-MC-PS     26.80%    580.8       58.806s     1.455
PF           1.70%    15.0       0.000s     0.398
RRT*         7.20%    7.0       0.000s     0.437

场景 3: 中性浮力点
----------------------------------------------------------------------
方法           检测率        路径长度         计算时间         综合评分      
----------------------------------------------------------------------
KF-MC-PS     11.70%    727.6       0.317s     1.328
PF           4.60%    15.0       0.000s     0.415
RRT*         3.20%    10.9       0.004s     0.410

场景 4: 随洋流移动
----------------------------------------------------------------------
方法           检测率        路径长度         计算时间         综合评分      
----------------------------------------------------------------------
KF-MC-PS     8.42%    816.2       0.220s     1.298
PF           94.28%    1.5       0.007s     0.964
RRT*         94.02%    1.8       0.000s     0.963

================================================================================
                           性能总结
================================================================================
原定路线行驶: KF-MC-PS 表现最佳 (检测率: 55.32%)
沉在海底: KF-MC-PS 表现最佳 (检测率: 26.80%)
中性浮力点: KF-MC-PS 表现最佳 (检测率: 11.70%)
随洋流移动: PF 表现最佳 (检测率: 94.28%)


报告已保存到: comprehensive_comparison_report.txt

Initializing integrated comparison system...
Initiating comprehensive comparative experiments for submersible search algorithms...
==================================================

Processing Scenario 1: Proceeding along the Designated Route
------------------------------
Executing KF-MC-PS...
Detection Rate: 55.32%
Path Length: 1034.8
Computation Time: 23.380s
Executing PF...
Detection Rate: 30.63%
Path Length: 77.0
Computation Time: 0.009s
Executing RRT*...
Detection Rate: 7.73%
Path Length: 90.9
Computation Time: 0.049s

Processing Scenario 2: Resting on the Seafloor
------------------------------
Executing KF-MC-PS...
Detection Rate: 26.80%
Path Length: 580.8
Computation Time: 58.806s
Executing PF...
Detection Rate: 1.70%
Path Length: 15.0
Computation Time: 0.000s
Executing RRT*...
Detection Rate: 7.20%
Path Length: 7.0
Computation Time: 0.000s

Processing Scenario 3: At the Neutral Buoyancy Point
------------------------------
Executing KF-MC-PS...
Detection Rate: 11.70%
Path Length: 727.6
Computation Time: 0.317s
Executing PF...
Detection Rate: 4.60%
Path Length: 15.0
Computation Time: 0.000s
Executing RRT*...
Detection Rate: 3.20%
Path Length: 10.9
Computation Time: 0.004s

Processing Scenario 4: Drifting with Ocean Currents
------------------------------
Executing KF-MC-PS...
Detection Rate: 8.42%
Path Length: 816.2
Computation Time: 0.220s
Executing PF...
Detection Rate: 94.28%
Path Length: 1.5
Computation Time: 0.007s
Executing RRT*...
Detection Rate: 94.02%
Path Length: 1.8
Computation Time: 0.000s

================================================================================
Experiments completed! Generating comparative report...
================================================================================
================================================================================
Comprehensive Performance Comparison Report for Submersible Search Algorithms
================================================================================

Scenario 1: Proceeding along the Designated Route
----------------------------------------------------------------------
Method          Detection Rate            Path Length        Computation Time       Comprehensive Score
----------------------------------------------------------------------
KF-MC-PS            55.32%                       1034.8                         23.380s                               1.726
PF                         30.63%                        77.0                             0.009s                                 0.519
RRT*                      7.73%                         90.9                             0.049s                                 0.367

Scenario 2: Resting on the Seafloor
----------------------------------------------------------------------
Method         Detection Rate          Path Length          Computation Time      Comprehensive Score
----------------------------------------------------------------------
KF-MC-PS          26.80%                       580.8                        58.806s                             1.455
PF                       1.70%                         15.0                           0.000s                               0.398
RRT*                   7.20%                         7.0                            0.000s                               0.437

Scenario 3: At the Neutral Buoyancy Point
----------------------------------------------------------------------
Method       Detection Rate          Path Length          Computation Time       Comprehensive Score
----------------------------------------------------------------------
KF-MC-PS         11.70%                      727.6                           0.317s                              1.328
PF                        4.60%                      15.0                             0.000s                               0.415
RRT*                    3.20%                      10.9                            0.004s                                0.410

Scenario 4: Drifting with Ocean Currents
----------------------------------------------------------------------
Method     Detection Rate          Path Length           Computation Time       Comprehensive Score
----------------------------------------------------------------------
KF-MC-PS         8.42%                       816.2                          0.220s                                1.298
PF                     94.28%                       1.5                             0.007s                                 0.964
RRT*                 94.02%                      1.8                             0.000s                                 0.963

================================================================================
Performance Summary
================================================================================
Proceeding along the Designated Route: KF-MC-PS performs best (Detection Rate: 55.32%)
Resting on the Seafloor: KF-MC-PS performs best (Detection Rate: 26.80%)
At the Neutral Buoyancy Point: KF-MC-PS performs best (Detection Rate: 11.70%)
Drifting with Ocean Currents: PF performs best (Detection Rate: 94.28%)

Report saved to: comprehensive_comparison_report.txt
