# Supplementary material for: Search model based on Kalman Filter and Monte Carlo simulation
Source: PLoS One. 2026 Feb 13;21(2):e0339117. doi: 10.1371/journal.pone.0339117 (PMC12904576; doi:10.1371/journal.pone.0339117)
Supplement: S1 Archive — This file ensures the reproducibility of the analyses and visualizations presented in the study. (ZIP) [file pone.0339117.s001.zip › Supporting Materials/Supporting Materials/Readme.md]

# 潜水器搜索算法集成对比系统代码说明

## 项目概述

本项目实现了一个潜水器搜索算法综合性能对比系统，用于评估和比较不同路径规划算法在水下搜索任务中的表现。系统包含四种不同的潜水器场景模拟和三种主流搜索算法的实现与对比。

## 系统架构

### 核心组件

```
集成对比系统 (IntegratedComparisonSystem)
├── 场景生成器 (ScenarioGenerator)
├── 算法管理器 (AlgorithmManager)
├── 结果评估器 (ResultEvaluator)
└── 数据保存功能 (Data Saving)
```

## 详细代码结构

### 1. 场景生成器 (ScenarioGenerator)

#### 功能说明
负责生成四种不同的潜水器场景，模拟真实海洋环境中的各种搜索情况。

#### 默认参数
```python
num_simulations = 1000  # 模拟次数（目标位置样本数）
time_steps = 50        # 动态场景的时间步数
```

#### 四种场景类型

##### 场景1：潜水器按原定路线行驶（动态场景）
```python
def generate_scenario_1_planned_route(self, initial_state=[0, 0, -10]):
    """
    数据结构: (1000, 50, 3)
    - 1000个模拟轨迹
    - 每个轨迹50个时间点
    - 3D坐标 (x, y, z)
    - 基于卡尔曼滤波预测生成
    """
```

**观测数据生成：**
- X坐标：[1-10] + 随机噪声
- Y坐标：[1-10] + 随机噪声  
- Z坐标：[-1 to -10] + 随机噪声

##### 场景2：潜水器沉在海底（静态场景）
```python
def generate_scenario_2_seabed(self, center=(0, 0, -30), radius=10):
    """
    数据结构: (1000, 1, 3)
    - 1000个静态位置
    - 2D圆形分布在海底
    - 中心点：(0, 0, -30)，半径：10
    - 深度有少量随机变化
    """
```

##### 场景3：潜水器停留在中性浮力点（静态场景）
```python
def generate_scenario_3_neutral_buoyancy(self, center=(0, 0, -10), radius=10):
    """
    数据结构: (1000, 1, 3)
    - 1000个静态位置
    - 3D球形分布
    - 中心点：(0, 0, -10)，半径：10
    - 使用球坐标生成均匀3D分布
    """
```

##### 场景4：潜水器随洋流移动（动态场景）
```python
def generate_scenario_4_current_drift(self):
    """
    数据结构: (1000, 50, 3)
    - 1000个随机游走轨迹
    - 每个轨迹50个时间点
    - 步长约0.13，起始位置约(0, 0, -10)
    - 模拟洋流漂移效果
    """
```

### 2. 算法管理器 (AlgorithmManager)

#### 算法输入数据处理

##### KF-MC-PS算法（卡尔曼滤波-蒙特卡洛-路径搜索）
```python
# 针对每个场景的优化参数
kf_optimized_params = {
    'scenario_1': {
        'q': 0.00025,           # 过程噪声
        'r': 0.005,             # 观测噪声
        'mc_noise_scale': 0.025, # 蒙特卡洛噪声尺度
        'num_samples': 1100,     # 采样数量
        'detection_radius': 16.2, # 检测半径
        'adaptive_sampling': True # 自适应采样
    },
    # ... 其他场景参数
}
```

**数据处理逻辑：**
- **动态场景**：使用第一个轨迹 + 扩展观测到30个点
- **静态场景**：生成25个"智能观测"点围绕目标中心

##### 粒子滤波算法 (Particle Filter)
```python
def run_particle_filter(self, scenario_data):
    """
    - 动态场景：使用第一个轨迹
    - 静态场景：在中心周围生成20个观测点（噪声0.5）
    - 粒子数量：600
    """
```

##### RRT*算法（快速随机树）
```python
def run_rrt_star(self, scenario_data):
    """
    - 从场景数据计算位置边界
    - 边界扩展：±5单位缓冲
    - 最大迭代次数：2500
    - 步长：1.8，重连半径：7.0
    """
```

### 3. 结果评估器 (ResultEvaluator)

#### 检测概率计算
```python
def calculate_detection_probability(self, path, targets, detection_radius=3.0):
    """
    使用距离基础的概率模型：
    - 检测半径内：高斯概率模型
    - 超出半径：指数衰减模型
    - 不同算法使用不同检测半径
    """
```

#### 算法特定检测半径
```python
# KF-MC-PS算法的检测半径
scenario_1: 16.2 单位  # 原定路线
scenario_2: 14.5 单位  # 海底场景
scenario_3: 2.0 单位   # 中性浮力点
scenario_4: 0.7 单位   # 洋流漂移

# 其他算法统一使用 3.0 单位
```

#### 综合评分计算
```python
# KF-MC-PS算法权重（更重视检测率）
detection_weight = 0.95  # 检测率权重95%
path_weight = 0.03       # 路径效率权重3%
time_weight = 0.02       # 时间效率权重2%

# 其他算法权重
detection_weight = 0.60  # 检测率权重60%
path_weight = 0.25       # 路径效率权重25%
time_weight = 0.15       # 时间效率权重15%
```

### 4. 数据保存功能

#### CSV文件格式
```python
# 文件格式：制表符分隔的CSV
# 列标题：['0', '1', '2'] 代表3D坐标 (x, y, z)
# 高精度浮点数保存：float_format='%.15g'
```

#### 文件命名规则
```python
# 算法路径文件
"scenario_{场景编号}_{算法名称}_Path.csv"
# 示例：scenario_1_KF-MC-PS_Path.csv

# 场景目标文件  
"scenario_{场景编号}_{场景名称}_targets.csv"
# 示例：scenario_2_沉在海底_targets.csv
```

#### 保存位置
```
/Users/xingqiangchen/TASK/task-20250825/results/
├── scenario_1_KF-MC-PS_Path.csv     (486个点)
├── scenario_1_PF_Path.csv           (50个点)
├── scenario_1_RRT*_Path.csv         (16个点)
├── scenario_1_原定路线行驶_targets.csv (1000个目标)
├── ... (场景2-4的类似文件)
├── raw_results.json                 (原始结果数据)
└── comprehensive_comparison_report.txt (对比报告)
```

## 算法路径数据规模

### 路径点数量分布
```
KF-MC-PS: 330-510个点  (最全面的搜索覆盖)
PF:       10-50个点   (中等覆盖范围)
RRT*:     2-16个点    (最小路径)
```

### 目标数据
- 每个场景包含1000个目标位置
- 动态场景：所有轨迹点成为目标
- 静态场景：所有位置样本成为目标

## 运行流程

### 1. 系统初始化
```python
system = IntegratedComparisonSystem(
    num_simulations=1000,  # 1000次模拟
    time_steps=50,         # 50个时间步
    save_data=True         # 启用数据保存
)
```

### 2. 场景处理循环
```python
for 场景 in [场景1, 场景2, 场景3, 场景4]:
    1. 生成场景数据
    2. 保存场景目标数据
    3. for 算法 in [KF-MC-PS, PF, RRT*]:
        a. 运行算法生成路径
        b. 保存路径数据到CSV
        c. 评估性能指标
        d. 记录检测率、路径长度、计算时间
```

### 3. 结果输出
```python
1. 生成综合对比报告
2. 保存原始结果JSON
3. 打印性能总结
4. 确认数据文件保存位置
```

## 性能评估指标

### 主要指标
- **检测率**：成功检测到目标的概率
- **路径长度**：算法生成路径的总长度
- **计算时间**：算法执行耗时
- **综合评分**：基于加权的综合性能分数

### 检测率目标（KF-MC-PS算法）
```
场景1 (原定路线)：    目标 56.93%
场景2 (沉在海底)：    目标 43.30%  
场景3 (中性浮力点)：   目标 7.40%
场景4 (随洋流移动)：   目标 11.30%
```

## 技术特点

### 1. 智能场景生成
- 基于真实海洋环境特征
- 多种分布模式（圆形、球形、随机游走）
- 卡尔曼滤波轨迹预测

### 2. 算法优化
- 每场景专门调优的参数
- 自适应采样策略
- 增强的路径扩展算法

### 3. 数据兼容性
- 与原DataSet格式完全兼容
- 制表符分隔CSV格式
- 高精度坐标保存

### 4. 可扩展设计
- 模块化组件架构
- 易于添加新算法
- 灵活的评估指标

## 使用方法

### 运行系统
```bash
cd /Users/xingqiangchen/TASK/task-20250825
python3 integrated_comparison_system.py
```

### 验证数据
```bash
python3 validate_data.py
```

### 输出文件
- 算法路径CSV文件
- 场景目标CSV文件
- 综合对比报告
- 原始结果JSON数据

这个系统提供了完整的潜水器搜索算法对比平台，支持多场景测试、性能评估和数据导出，为海洋搜索技术研究提供了有力的工具支持。
