# Supplementary material for: Search model based on Kalman Filter and Monte Carlo simulation
Source: PLoS One. 2026 Feb 13;21(2):e0339117. doi: 10.1371/journal.pone.0339117 (PMC12904576; doi:10.1371/journal.pone.0339117)
Supplement: S1 Archive — This file ensures the reproducibility of the analyses and visualizations presented in the study. (ZIP) [file pone.0339117.s001.zip › Supporting Materials/Supporting Materials/results/scenario_1_KF-MC-PS_Path.csv]

0	1	2
1.78644361600689	1.44726357858602	-0.311195728946824
2.01713765022109	3.1312523339008	-1.28892893124299
2.68256181500743	4.42884739077012	-2.60474194139304
3.73199337780186	5.35167481413321	-4.0637179184536
4.88555177279313	6.20513785469869	-5.47661071604618
5.91130708022699	6.86450830642367	-6.54484917969163
6.82266764015934	7.36451812777697	-7.48697796826093
7.83640937481093	7.89780457059369	-8.29407503372066
8.92204906841216	8.60188152257951	-9.07070074322226
10.1621374542862	9.46211695466758	-9.78013857318916
11.3634887329447	10.3516079475755	-10.3974090340526
12.558627538372	11.2739306825205	-11.0175462785265
13.7244353502346	12.2259920900054	-11.6294933269494
14.8925870488385	13.1672747238999	-12.2941901412476
16.0781442859904	14.1140309964071	-12.9427526964813
17.2289318444118	15.0483649918313	-13.6421966670499
18.417607353808	16.0056020083316	-14.3614588467621
19.6083325117546	16.9757162023096	-15.1117414572114
20.8157284355533	17.9393956125834	-15.8553141722989
21.9664272162771	18.8697296742595	-16.5618451919917
23.1146276628216	19.7891324846855	-17.2737154215807
24.2798090598884	20.7165592859688	-17.9826124686046
25.4322045356148	21.6383822710093	-18.6997887314351
26.5847993766188	22.5713737841603	-19.4141561167785
27.7329134002657	23.5013794337724	-20.1349539164484
28.8908412649776	24.4343551294864	-20.8531168251506
30.0614491740381	25.356171456091	-21.5808025268824
31.2176347556359	26.2857529053971	-22.301475967998
32.3846987922032	27.2108858057342	-23.0144627214781
33.5318320934751	28.1435724928377	-23.7162449260607
34.6915340740977	29.0608170783553	-24.4204279237528
35.8521031512321	29.9946823507432	-25.1245384385803
37.0103752870214	30.923058568678	-25.8422763187122
38.1704459208959	31.8557030650634	-26.552517156339
39.3265517468457	32.7842811012795	-27.2726629608224
40.4831349081284	33.7126017564257	-27.9838132796412
41.6358956231633	34.6397421153313	-28.7017794703243
42.7870123536299	35.5656386876598	-29.4182841140705
43.9495174149696	36.486636492439	-30.1250713964898
45.1122579210379	37.4092593549582	-30.8427623546196
46.2789208980147	38.3309339716551	-31.5441241387175
47.4351199654013	39.2553116230959	-32.2585454659539
48.5947348740422	40.1881453048187	-32.9640938649458
49.7396693335665	41.118917556829	-33.6853205381871
50.8990239064851	42.0485645321297	-34.4032812095541
52.0542165120088	42.9766233298575	-35.1171051584964
53.219620035537	43.8965847355242	-35.8337419455329
54.3746238366239	44.8294677748001	-36.5474104372258
55.5311256763768	45.7506653817897	-37.2578497914832
56.6887264022984	46.6720278947933	-37.9586195552744
3.78644361600689	1.44726357858602	-0.311195728946824
3.20065717837999	2.86147714095912	-0.311195728946824
1.78644361600689	3.44726357858602	-0.311195728946824
0.372230053633797	2.86147714095912	-0.311195728946824
-0.213556383993108	1.44726357858603	-0.311195728946824
0.372230053633797	0.0330500162129299	-0.311195728946824
1.78644361600689	-0.552736421413975	-0.311195728946824
3.20065717837999	0.0330500162129295	-0.311195728946824
4.01713765022109	3.1312523339008	-1.28892893124299
3.43135121259419	4.54546589627389	-1.28892893124299
2.01713765022109	5.1312523339008	-1.28892893124299
0.602924087847998	4.54546589627389	-1.28892893124299
0.0171376502210934	3.1312523339008	-1.28892893124299
0.602924087847998	1.7170387715277	-1.28892893124299
2.01713765022109	1.1312523339008	-1.28892893124299
3.43135121259419	1.7170387715277	-1.28892893124299
4.68256181500743	4.42884739077012	-2.60474194139304
4.09677537738053	5.84306095314321	-2.60474194139304
2.68256181500743	6.42884739077012	-2.60474194139304
1.26834825263434	5.84306095314321	-2.60474194139304
0.682561815007433	4.42884739077012	-2.60474194139304
1.26834825263434	3.01463382839702	-2.60474194139304
2.68256181500743	2.42884739077012	-2.60474194139304
4.09677537738053	3.01463382839702	-2.60474194139304
5.73199337780186	5.35167481413321	-4.0637179184536
5.14620694017496	6.76588837650631	-4.0637179184536
3.73199337780186	7.35167481413321	-4.0637179184536
2.31777981542877	6.76588837650631	-4.0637179184536
1.73199337780186	5.35167481413321	-4.0637179184536
2.31777981542877	3.93746125176012	-4.0637179184536
3.73199337780186	3.35167481413321	-4.0637179184536
5.14620694017496	3.93746125176012	-4.0637179184536
6.88555177279313	6.20513785469869	-5.47661071604618
6.29976533516623	7.61935141707179	-5.47661071604618
4.88555177279313	8.20513785469869	-5.47661071604618
3.47133821042004	7.61935141707179	-5.47661071604618
2.88555177279313	6.20513785469869	-5.47661071604618
3.47133821042004	4.7909242923256	-5.47661071604618
4.88555177279313	4.20513785469869	-5.47661071604618
6.29976533516623	4.7909242923256	-5.47661071604618
7.91130708022699	6.86450830642367	-6.54484917969163
7.32552064260008	8.27872186879677	-6.54484917969163
5.91130708022699	8.86450830642367	-6.54484917969163
4.49709351785389	8.27872186879677	-6.54484917969163
3.91130708022699	6.86450830642367	-6.54484917969163
4.49709351785389	5.45029474405057	-6.54484917969163
5.91130708022699	4.86450830642367	-6.54484917969163
7.32552064260008	5.45029474405057	-6.54484917969163
8.82266764015934	7.36451812777697	-7.48697796826093
8.23688120253243	8.77873169015007	-7.48697796826093
6.82266764015934	9.36451812777697	-7.48697796826093
5.40845407778624	8.77873169015007	-7.48697796826093
4.82266764015934	7.36451812777697	-7.48697796826093
5.40845407778624	5.95030456540388	-7.48697796826093
6.82266764015934	5.36451812777697	-7.48697796826093
8.23688120253243	5.95030456540388	-7.48697796826093
9.83640937481093	7.89780457059369	-8.29407503372066
9.25062293718402	9.31201813296678	-8.29407503372066
7.83640937481093	9.89780457059369	-8.29407503372066
6.42219581243783	9.31201813296678	-8.29407503372066
5.83640937481093	7.89780457059369	-8.29407503372066
6.42219581243783	6.48359100822059	-8.29407503372066
7.83640937481093	5.89780457059369	-8.29407503372066
9.25062293718402	6.48359100822059	-8.29407503372066
10.9220490684122	8.60188152257951	-9.07070074322226
10.3362626307853	10.0160950849526	-9.07070074322226
8.92204906841216	10.6018815225795	-9.07070074322226
7.50783550603906	10.0160950849526	-9.07070074322226
6.92204906841216	8.60188152257951	-9.07070074322226
7.50783550603906	7.18766796020641	-9.07070074322226
8.92204906841216	6.60188152257951	-9.07070074322226
10.3362626307853	7.18766796020641	-9.07070074322226
12.1621374542862	9.46211695466758	-9.78013857318916
11.5763510166593	10.8763305170407	-9.78013857318916
10.1621374542862	11.4621169546676	-9.78013857318916
8.74792389191309	10.8763305170407	-9.78013857318916
8.16213745428618	9.46211695466758	-9.78013857318916
8.74792389191309	8.04790339229449	-9.78013857318916
10.1621374542862	7.46211695466758	-9.78013857318916
11.5763510166593	8.04790339229448	-9.78013857318916
13.3634887329447	10.3516079475755	-10.3974090340526
12.7777022953178	11.7658215099486	-10.3974090340526
11.3634887329447	12.3516079475755	-10.3974090340526
9.94927517057164	11.7658215099486	-10.3974090340526
9.36348873294473	10.3516079475755	-10.3974090340526
9.94927517057164	8.93739438520236	-10.3974090340526
11.3634887329447	8.35160794757546	-10.3974090340526
12.7777022953178	8.93739438520236	-10.3974090340526
14.558627538372	11.2739306825205	-11.0175462785265
13.9728411007451	12.6881442448936	-11.0175462785265
12.558627538372	13.2739306825205	-11.0175462785265
11.1444139759989	12.6881442448936	-11.0175462785265
10.558627538372	11.2739306825205	-11.0175462785265
11.1444139759989	9.8597171201474	-11.0175462785265
12.558627538372	9.2739306825205	-11.0175462785265
13.9728411007451	9.8597171201474	-11.0175462785265
15.7244353502346	12.2259920900054	-11.6294933269494
15.1386489126077	13.6402056523785	-11.6294933269494
13.7244353502346	14.2259920900054	-11.6294933269494
12.3102217878615	13.6402056523785	-11.6294933269494
11.7244353502346	12.2259920900054	-11.6294933269494
12.3102217878615	10.8117785276323	-11.6294933269494
13.7244353502346	10.2259920900054	-11.6294933269494
15.1386489126077	10.8117785276323	-11.6294933269494
16.8925870488385	13.1672747238999	-12.2941901412476
16.3068006112116	14.581488286273	-12.2941901412476
14.8925870488385	15.1672747238999	-12.2941901412476
13.4783734864654	14.581488286273	-12.2941901412476
12.8925870488385	13.1672747238999	-12.2941901412476
13.4783734864654	11.7530611615268	-12.2941901412476
14.8925870488385	11.1672747238999	-12.2941901412476
16.3068006112116	11.7530611615268	-12.2941901412476
18.0781442859904	14.1140309964071	-12.9427526964813
17.4923578483635	15.5282445587802	-12.9427526964813
16.0781442859904	16.1140309964071	-12.9427526964813
14.6639307236173	15.5282445587802	-12.9427526964813
14.0781442859904	14.1140309964071	-12.9427526964813
14.6639307236173	12.699817434034	-12.9427526964813
16.0781442859904	12.1140309964071	-12.9427526964813
17.4923578483635	12.699817434034	-12.9427526964813
19.2289318444118	15.0483649918313	-13.6421966670499
18.6431454067849	16.4625785542044	-13.6421966670499
17.2289318444118	17.0483649918313	-13.6421966670499
15.8147182820387	16.4625785542044	-13.6421966670499
15.2289318444118	15.0483649918313	-13.6421966670499
15.8147182820387	13.6341514294582	-13.6421966670499
17.2289318444118	13.0483649918313	-13.6421966670499
18.6431454067849	13.6341514294582	-13.6421966670499
20.417607353808	16.0056020083316	-14.3614588467621
19.8318209161811	17.4198155707047	-14.3614588467621
18.417607353808	18.0056020083316	-14.3614588467621
17.0033937914349	17.4198155707047	-14.3614588467621
16.417607353808	16.0056020083316	-14.3614588467621
17.0033937914349	14.5913884459585	-14.3614588467621
18.417607353808	14.0056020083316	-14.3614588467621
19.8318209161811	14.5913884459585	-14.3614588467621
21.6083325117546	16.9757162023096	-15.1117414572114
21.0225460741277	18.3899297646827	-15.1117414572114
19.6083325117546	18.9757162023096	-15.1117414572114
18.1941189493815	18.3899297646827	-15.1117414572114
17.6083325117546	16.9757162023096	-15.1117414572114
18.1941189493815	15.5615026399365	-15.1117414572114
19.6083325117546	14.9757162023096	-15.1117414572114
21.0225460741277	15.5615026399365	-15.1117414572114
22.8157284355533	17.9393956125834	-15.8553141722989
22.2299419979264	19.3536091749565	-15.8553141722989
20.8157284355533	19.9393956125834	-15.8553141722989
19.4015148731802	19.3536091749565	-15.8553141722989
18.8157284355533	17.9393956125834	-15.8553141722989
19.4015148731802	16.5251820502103	-15.8553141722989
20.8157284355533	15.9393956125834	-15.8553141722989
22.2299419979264	16.5251820502103	-15.8553141722989
23.9664272162771	18.8697296742595	-16.5618451919917
23.3806407786502	20.2839432366326	-16.5618451919917
21.9664272162771	20.8697296742595	-16.5618451919917
20.552213653904	20.2839432366326	-16.5618451919917
19.9664272162771	18.8697296742595	-16.5618451919917
20.552213653904	17.4555161118864	-16.5618451919917
21.9664272162771	16.8697296742595	-16.5618451919917
23.3806407786502	17.4555161118864	-16.5618451919917
25.1146276628216	19.7891324846855	-17.2737154215807
24.5288412251947	21.2033460470586	-17.2737154215807
23.1146276628216	21.7891324846855	-17.2737154215807
21.7004141004485	21.2033460470586	-17.2737154215807
21.1146276628216	19.7891324846855	-17.2737154215807
21.7004141004485	18.3749189223124	-17.2737154215807
23.1146276628216	17.7891324846855	-17.2737154215807
24.5288412251947	18.3749189223124	-17.2737154215807
26.2798090598884	20.7165592859688	-17.9826124686046
25.6940226222615	22.1307728483419	-17.9826124686046
24.2798090598884	22.7165592859688	-17.9826124686046
22.8655954975154	22.1307728483419	-17.9826124686046
22.2798090598884	20.7165592859688	-17.9826124686046
22.8655954975154	19.3023457235957	-17.9826124686046
24.2798090598884	18.7165592859688	-17.9826124686046
25.6940226222615	19.3023457235957	-17.9826124686046
27.4322045356148	21.6383822710093	-18.6997887314351
26.8464180979879	23.0525958333824	-18.6997887314351
25.4322045356148	23.6383822710093	-18.6997887314351
24.0179909732417	23.0525958333824	-18.6997887314351
23.4322045356148	21.6383822710093	-18.6997887314351
24.0179909732417	20.2241687086362	-18.6997887314351
25.4322045356148	19.6383822710093	-18.6997887314351
26.8464180979879	20.2241687086362	-18.6997887314351
28.5847993766188	22.5713737841603	-19.4141561167785
27.9990129389919	23.9855873465334	-19.4141561167785
26.5847993766188	24.5713737841603	-19.4141561167785
25.1705858142457	23.9855873465334	-19.4141561167785
24.5847993766188	22.5713737841603	-19.4141561167785
25.1705858142457	21.1571602217872	-19.4141561167785
26.5847993766188	20.5713737841603	-19.4141561167785
27.9990129389919	21.1571602217872	-19.4141561167785
29.7329134002657	23.5013794337724	-20.1349539164484
29.1471269626388	24.9155929961455	-20.1349539164484
27.7329134002657	25.5013794337724	-20.1349539164484
26.3186998378926	24.9155929961455	-20.1349539164484
25.7329134002657	23.5013794337724	-20.1349539164484
26.3186998378926	22.0871658713993	-20.1349539164484
27.7329134002657	21.5013794337724	-20.1349539164484
29.1471269626388	22.0871658713993	-20.1349539164484
30.8908412649776	24.4343551294864	-20.8531168251506
30.3050548273507	25.8485686918595	-20.8531168251506
28.8908412649776	26.4343551294864	-20.8531168251506
27.4766277026046	25.8485686918595	-20.8531168251506
26.8908412649776	24.4343551294864	-20.8531168251506
27.4766277026046	23.0201415671133	-20.8531168251506
28.8908412649776	22.4343551294864	-20.8531168251506
30.3050548273507	23.0201415671133	-20.8531168251506
32.0614491740381	25.356171456091	-21.5808025268824
31.4756627364112	26.7703850184641	-21.5808025268824
30.0614491740381	27.356171456091	-21.5808025268824
28.647235611665	26.7703850184641	-21.5808025268824
28.0614491740381	25.356171456091	-21.5808025268824
28.647235611665	23.9419578937179	-21.5808025268824
30.0614491740381	23.356171456091	-21.5808025268824
31.4756627364112	23.9419578937179	-21.5808025268824
33.2176347556359	26.2857529053971	-22.301475967998
32.631848318009	27.6999664677702	-22.301475967998
31.2176347556359	28.2857529053971	-22.301475967998
29.8034211932628	27.6999664677702	-22.301475967998
29.2176347556359	26.2857529053971	-22.301475967998
29.8034211932628	24.8715393430241	-22.301475967998
31.2176347556359	24.2857529053971	-22.301475967998
32.631848318009	24.8715393430241	-22.301475967998
34.3846987922032	27.2108858057342	-23.0144627214781
33.7989123545763	28.6250993681073	-23.0144627214781
32.3846987922032	29.2108858057342	-23.0144627214781
30.9704852298301	28.6250993681073	-23.0144627214781
30.3846987922032	27.2108858057342	-23.0144627214781
30.9704852298301	25.7966722433611	-23.0144627214781
32.3846987922032	25.2108858057342	-23.0144627214781
33.7989123545763	25.7966722433611	-23.0144627214781
35.5318320934751	28.1435724928377	-23.7162449260607
34.9460456558482	29.5577860552108	-23.7162449260607
33.5318320934751	30.1435724928377	-23.7162449260607
32.117618531102	29.5577860552108	-23.7162449260607
31.5318320934751	28.1435724928377	-23.7162449260607
32.117618531102	26.7293589304646	-23.7162449260607
33.5318320934751	26.1435724928377	-23.7162449260607
34.9460456558482	26.7293589304646	-23.7162449260607
36.6915340740977	29.0608170783553	-24.4204279237528
36.1057476364708	30.4750306407284	-24.4204279237528
34.6915340740977	31.0608170783553	-24.4204279237528
33.2773205117246	30.4750306407284	-24.4204279237528
32.6915340740977	29.0608170783553	-24.4204279237528
33.2773205117246	27.6466035159822	-24.4204279237528
34.6915340740977	27.0608170783553	-24.4204279237528
36.1057476364708	27.6466035159822	-24.4204279237528
37.8521031512321	29.9946823507432	-25.1245384385803
37.2663167136052	31.4088959131163	-25.1245384385803
35.8521031512321	31.9946823507432	-25.1245384385803
34.437889588859	31.4088959131163	-25.1245384385803
33.8521031512321	29.9946823507432	-25.1245384385803
34.437889588859	28.5804687883701	-25.1245384385803
35.8521031512321	27.9946823507432	-25.1245384385803
37.2663167136052	28.5804687883701	-25.1245384385803
39.0103752870214	30.923058568678	-25.8422763187122
38.4245888493945	32.3372721310511	-25.8422763187122
37.0103752870214	32.923058568678	-25.8422763187122
35.5961617246483	32.3372721310511	-25.8422763187122
35.0103752870214	30.923058568678	-25.8422763187122
35.5961617246483	29.5088450063049	-25.8422763187122
37.0103752870214	28.923058568678	-25.8422763187122
38.4245888493945	29.5088450063049	-25.8422763187122
40.1704459208959	31.8557030650634	-26.552517156339
39.584659483269	33.2699166274365	-26.552517156339
38.1704459208959	33.8557030650634	-26.552517156339
36.7562323585228	33.2699166274365	-26.552517156339
36.1704459208959	31.8557030650634	-26.552517156339
36.7562323585228	30.4414895026903	-26.552517156339
38.1704459208959	29.8557030650634	-26.552517156339
39.584659483269	30.4414895026903	-26.552517156339
41.3265517468457	32.7842811012795	-27.2726629608224
40.7407653092188	34.1984946636526	-27.2726629608224
39.3265517468457	34.7842811012795	-27.2726629608224
37.9123381844726	34.1984946636526	-27.2726629608224
37.3265517468457	32.7842811012795	-27.2726629608224
37.9123381844726	31.3700675389064	-27.2726629608224
39.3265517468457	30.7842811012795	-27.2726629608224
40.7407653092188	31.3700675389064	-27.2726629608224
42.4831349081284	33.7126017564257	-27.9838132796412
41.8973484705015	35.1268153187988	-27.9838132796412
40.4831349081284	35.7126017564257	-27.9838132796412
39.0689213457553	35.1268153187988	-27.9838132796412
38.4831349081284	33.7126017564257	-27.9838132796412
39.0689213457553	32.2983881940526	-27.9838132796412
40.4831349081284	31.7126017564257	-27.9838132796412
41.8973484705015	32.2983881940526	-27.9838132796412
43.6358956231633	34.6397421153313	-28.7017794703243
43.0501091855364	36.0539556777044	-28.7017794703243
41.6358956231633	36.6397421153313	-28.7017794703243
40.2216820607903	36.0539556777044	-28.7017794703243
39.6358956231633	34.6397421153313	-28.7017794703243
40.2216820607903	33.2255285529582	-28.7017794703243
41.6358956231633	32.6397421153313	-28.7017794703243
43.0501091855364	33.2255285529582	-28.7017794703243
44.7870123536299	35.5656386876598	-29.4182841140705
44.201225916003	36.9798522500329	-29.4182841140705
42.7870123536299	37.5656386876598	-29.4182841140705
41.3727987912568	36.9798522500329	-29.4182841140705
40.7870123536299	35.5656386876598	-29.4182841140705
41.3727987912568	34.1514251252867	-29.4182841140705
42.7870123536299	33.5656386876598	-29.4182841140705
44.201225916003	34.1514251252867	-29.4182841140705
45.9495174149696	36.486636492439	-30.1250713964898
45.3637309773427	37.900850054812	-30.1250713964898
43.9495174149696	38.486636492439	-30.1250713964898
42.5353038525965	37.900850054812	-30.1250713964898
41.9495174149696	36.486636492439	-30.1250713964898
42.5353038525965	35.0724229300659	-30.1250713964898
43.9495174149696	34.486636492439	-30.1250713964898
45.3637309773427	35.0724229300659	-30.1250713964898
47.1122579210379	37.4092593549582	-30.8427623546196
46.526471483411	38.8234729173313	-30.8427623546196
45.1122579210379	39.4092593549582	-30.8427623546196
43.6980443586649	38.8234729173313	-30.8427623546196
43.1122579210379	37.4092593549582	-30.8427623546196
43.6980443586649	35.9950457925851	-30.8427623546196
45.1122579210379	35.4092593549582	-30.8427623546196
46.526471483411	35.9950457925851	-30.8427623546196
48.2789208980147	38.3309339716551	-31.5441241387175
47.6931344603877	39.7451475340282	-31.5441241387175
46.2789208980147	40.3309339716551	-31.5441241387175
44.8647073356416	39.7451475340282	-31.5441241387175
44.2789208980147	38.3309339716551	-31.5441241387175
44.8647073356416	36.916720409282	-31.5441241387175
46.2789208980147	36.3309339716551	-31.5441241387175
47.6931344603877	36.916720409282	-31.5441241387175
49.4351199654013	39.2553116230959	-32.2585454659539
48.8493335277744	40.669525185469	-32.2585454659539
47.4351199654013	41.2553116230959	-32.2585454659539
46.0209064030282	40.669525185469	-32.2585454659539
45.4351199654013	39.2553116230959	-32.2585454659539
46.0209064030282	37.8410980607228	-32.2585454659539
47.4351199654013	37.2553116230959	-32.2585454659539
48.8493335277744	37.8410980607228	-32.2585454659539
54.0542165120088	42.9766233298575	-35.1171051584964
53.4684300743819	44.3908368922306	-35.1171051584964
52.0542165120088	44.9766233298575	-35.1171051584964
50.6400029496357	44.3908368922306	-35.1171051584964
50.0542165120088	42.9766233298575	-35.1171051584964
50.6400029496357	41.5624097674844	-35.1171051584964
52.0542165120088	40.9766233298575	-35.1171051584964
53.4684300743819	41.5624097674844	-35.1171051584964
55.219620035537	43.8965847355242	-35.8337419455329
54.6338335979101	45.3107982978973	-35.8337419455329
53.219620035537	45.8965847355242	-35.8337419455329
51.8054064731639	45.3107982978973	-35.8337419455329
51.219620035537	43.8965847355242	-35.8337419455329
51.8054064731639	42.4823711731511	-35.8337419455329
53.219620035537	41.8965847355242	-35.8337419455329
54.6338335979101	42.4823711731511	-35.8337419455329
56.3746238366239	44.8294677748001	-36.5474104372258
55.788837398997	46.2436813371732	-36.5474104372258
54.3746238366239	46.8294677748001	-36.5474104372258
52.9604102742508	46.2436813371732	-36.5474104372258
52.3746238366239	44.8294677748001	-36.5474104372258
52.9604102742508	43.415254212427	-36.5474104372258
54.3746238366239	42.8294677748001	-36.5474104372258
55.788837398997	43.415254212427	-36.5474104372258
57.5311256763768	45.7506653817897	-37.2578497914832
56.9453392387499	47.1648789441628	-37.2578497914832
55.5311256763768	47.7506653817897	-37.2578497914832
54.1169121140037	47.1648789441628	-37.2578497914832
53.5311256763768	45.7506653817897	-37.2578497914832
54.1169121140037	44.3364518194166	-37.2578497914832
55.5311256763768	43.7506653817897	-37.2578497914832
56.9453392387499	44.3364518194166	-37.2578497914832
58.6887264022984	46.6720278947933	-37.9586195552744
58.1029399646715	48.0862414571664	-37.9586195552744
56.6887264022984	48.6720278947933	-37.9586195552744
55.2745128399254	48.0862414571664	-37.9586195552744
54.6887264022984	46.6720278947933	-37.9586195552744
55.2745128399254	45.2578143324202	-37.9586195552744
56.6887264022984	44.6720278947933	-37.9586195552744
58.1029399646715	45.2578143324202	-37.9586195552744
56.586248023209	47.0297253854679	-37.2244514670571
57.2220207718824	46.5042170807794	-32.5498728685913
57.9079197950459	47.7214215551811	-34.1764922039946
58.9571554701889	48.8948845059778	-35.7454699584943
60.7529503890131	49.6102504719813	-34.8213392526482
62.728607567504	53.6632425179245	-35.14058436039
62.2168742961172	55.9374711964231	-35.2137794634907
65.1899130626808	54.5960115773345	-33.3678078098194
65.5553242937344	53.8922022663108	-31.4021306558941
68.5424559155583	54.357989942669	-29.6727033989346
70.902662182473	55.5756673013199	-30.5415972869748
72.1564593434546	55.4450214319774	-32.1478292435951
73.697038770706	56.0015914227862	-34.3707617595117
73.4055413582857	54.8583920341008	-33.7603648720255
76.6761027896608	56.1248581307642	-33.2277285477511
80.5085610727323	58.4743862319529	-34.3762058460619
81.9720449766154	58.1589820872764	-34.9478269230198
80.1830561659969	55.9405280063732	-35.6126238867522
83.2953158683098	52.3508169633882	-36.5502882522117
87.5167440863358	57.4630275916885	-38.5814771326904
85.5654245056789	58.7823516472828	-34.1340834330415
85.4407684850346	59.1836629881728	-34.444404824395
86.9021805347346	58.0831830853095	-33.3411833833229
89.2143216251652	55.3998474405577	-33.4711682313846
89.6719161123515	54.0483350421215	-32.3185617411905
93.7292303039183	53.8654291279056	-31.6198562831905
95.9229589394107	55.3511634611727	-34.0605405482074
96.899289384274	54.7983136106397	-32.2837267268023
98.0460624675499	57.493100839793	-32.5643905647102
100.377224602889	56.6731040888687	-30.5447504902403
99.6343964426834	57.0043725532611	-31.8642879831052
97.6821122440707	56.0968672774347	-32.446742149112
98.8981307713177	56.9135870704358	-29.6910290837436
105.025358334653	56.1895173655621	-26.5052464905706
107.771213375267	53.7475371967166	-28.879141685524
109.114339765957	56.4104688922664	-28.8367479539072
109.021434478956	56.6382156502302	-30.6554885969509
111.624036387513	56.3667204814448	-32.1211071709766
112.952799722954	56.1608060305909	-33.251745859415
111.826526629977	55.8366716890397	-33.5245344515296
117.010300502649	56.5119011173499	-36.6563267520844
118.589296918306	59.0529285674768	-37.4192738432754
119.118028898933	56.6918433143118	-38.3210461558954
115.067644585184	56.8314030514854	-39.5638710972581
117.650270057923	54.004611146179	-41.1828351203818
119.423274005135	55.1116378494212	-43.3908493651708
122.020336190333	57.8427256912436	-46.5388399841348
123.375940354611	56.2692116018313	-45.0801491763023
127.846579267222	57.1829545383296	-44.7376975888327
130.168481325825	59.0754091866939	-45.7787730528863
131.285325099013	59.0555802622073	-43.4796113223369
131.812330981368	60.4062274406127	-44.1915099761952
133.523178197494	62.576800816887	-44.2939367250283
133.223073884888	64.3143150714008	-42.2718460974265
138.658763991004	65.3920340110431	-40.4179801409358
140.319694385864	65.3506647064877	-39.4841528111219
143.988141494102	67.2773486125726	-37.1082416643195
146.042369735152	70.5169560049996	-37.2514894791444
147.560392816953	73.2656747817146	-35.048961964792
147.280443963947	74.6310309144099	-35.8486772483498
