# Supplementary material for: Search model based on Kalman Filter and Monte Carlo simulation
Source: PLoS One. 2026 Feb 13;21(2):e0339117. doi: 10.1371/journal.pone.0339117 (PMC12904576; doi:10.1371/journal.pone.0339117)
Supplement: S1 Archive — This file ensures the reproducibility of the analyses and visualizations presented in the study. (ZIP) [file pone.0339117.s001.zip › Supporting Materials/Supporting Materials/results/scenario_1_Originally scheduled course_targets.csv]

0	1	2
1.75252699637354	1.29236126808417	-0.300522513444067
1.74294255149691	3.55277522188256	-1.07464632680814
2.82711934415578	4.07825462363042	-2.92343814787959
4.28510451758566	5.10493871658404	-4.62198138004524
5.05673963347012	6.15675371542762	-5.4244092703443
6.27452634758264	6.84169898205397	-6.78289232357303
6.88074500267513	6.65298027978967	-7.05211503277074
7.62323080562302	7.54838115917631	-8.00154666943102
9.58560631462481	8.88125779293673	-9.12742567127809
10.5286601671429	9.72354737248782	-9.52973032260435
11.6864966075826	10.6502587445923	-10.2429552118938
12.8443330480223	11.5769701166967	-10.9561801011833
14.0021694884621	12.5036814888012	-11.6694049904728
15.1600059289018	13.4303928609056	-12.3826298797623
16.3178423693415	14.3571042330101	-13.0958547690518
17.4756788097813	15.2838156051146	-13.8090796583413
18.633515250221	16.210526977219	-14.5223045476308
19.7913516906607	17.1372383493235	-15.2355294369203
20.9491881311004	18.0639497214279	-15.9487543262098
22.1070245715402	18.9906610935324	-16.6619792154993
23.2648610119799	19.9173724656368	-17.3752041047888
24.4226974524196	20.8440838377413	-18.0884289940783
25.5805338928593	21.7707952098458	-18.8016538833678
26.7383703332991	22.6975065819502	-19.5148787726573
27.8962067737388	23.6242179540547	-20.2281036619468
29.0540432141785	24.5509293261591	-20.9413285512363
30.2118796546183	25.4776406982636	-21.6545534405258
31.369716095058	26.404352070368	-22.3677783298153
32.5275525354977	27.3310634424725	-23.0810032191048
33.6853889759374	28.257774814577	-23.7942281083943
34.8432254163772	29.1844861866814	-24.5074529976838
36.0010618568169	30.1111975587859	-25.2206778869733
37.1588982972566	31.0379089308903	-25.9339027762628
38.3167347376964	31.9646203029948	-26.6471276655523
39.4745711781361	32.8913316750992	-27.3603525548418
40.6324076185758	33.8180430472037	-28.0735774441312
41.7902440590156	34.7447544193081	-28.7868023334207
42.9480804994553	35.6714657914126	-29.5000272227102
44.105916939895	36.5981771635171	-30.2132521119997
45.2637533803347	37.5248885356215	-30.9264770012892
46.4215898207745	38.451599907726	-31.6397018905787
47.5794262612142	39.3783112798304	-32.3529267798682
48.7372627016539	40.3050226519349	-33.0661516691577
49.8950991420937	41.2317340240393	-33.7793765584472
51.0529355825334	42.1584453961438	-34.4926014477367
52.2107720229731	43.0851567682483	-35.2058263370262
53.3686084634129	44.0118681403527	-35.9190512263157
54.5264449038526	44.9385795124572	-36.6322761156052
55.6842813442923	45.8652908845616	-37.3455010048947
56.8421177847321	46.7920022566661	-38.0587258941842
0.77887877743216	0.587772549207109	-1.28504289232651
1.86684524110216	2.66959883115147	-2.4822307940289
3.16984340679762	4.36081094668042	-3.00232709102138
4.11424606290161	4.96210989789842	-4.12400110872036
5.29391189399637	5.33585118740199	-4.82714600273708
6.34800308560347	6.37971441067024	-5.46930934274867
6.8148034971784	7.80643854761747	-6.69488175530664
8.15136996540063	8.56102611494754	-7.39680715903267
8.92660288804387	8.74594503211411	-8.08646930540888
9.92630072255667	9.11919371043592	-9.87360665356721
10.8837848458285	9.63641755500207	-11.1210956930582
11.8412689691004	10.1536413995682	-12.3685847325492
12.7987530923722	10.6708652441344	-13.6160737720402
13.7562372156441	11.1880890887005	-14.8635628115312
14.713721338916	11.7053129332667	-16.1110518510222
15.6712054621878	12.2225367778328	-17.3585408905133
16.6286895854597	12.739760622399	-18.6060299300043
17.5861737087315	13.2569844669652	-19.8535189694953
18.5436578320034	13.7742083115313	-21.1010080089863
19.5011419552753	14.2914321560975	-22.3484970484773
20.4586260785471	14.8086560006636	-23.5959860879683
21.416110201819	15.3258798452298	-24.8434751274593
22.3735943250908	15.8431036897959	-26.0909641669503
23.3310784483627	16.3603275343621	-27.3384532064413
24.2885625716345	16.8775513789282	-28.5859422459323
25.2460466949064	17.3947752234944	-29.8334312854233
26.2035308181783	17.9119990680606	-31.0809203249143
27.1610149414501	18.4292229126267	-32.3284093644053
28.118499064722	18.9464467571929	-33.5758984038963
29.0759831879938	19.463670601759	-34.8233874433874
30.0334673112657	19.9808944463252	-36.0708764828784
30.9909514345375	20.4981182908913	-37.3183655223694
31.9484355578094	21.0153421354575	-38.5658545618604
32.9059196810813	21.5325659800237	-39.8133436013514
33.8634038043531	22.0497898245898	-41.0608326408424
34.820887927625	22.567013669156	-42.3083216803334
35.7783720508968	23.0842375137221	-43.5558107198244
36.7358561741687	23.6014613582883	-44.8032997593154
37.6933402974406	24.1186852028544	-46.0507887988064
38.6508244207124	24.6359090474206	-47.2982778382974
39.6083085439843	25.1531328919868	-48.5457668777884
40.5657926672561	25.6703567365529	-49.7932559172794
41.523276790528	26.1875805811191	-51.0407449567705
42.4807609137999	26.7048044256852	-52.2882339962615
43.4382450370717	27.2220282702514	-53.5357230357525
44.3957291603436	27.7392521148175	-54.7832120752435
45.3532132836155	28.2564759593837	-56.0307011147345
46.3106974068873	28.7736998039499	-57.2781901542255
47.2681815301592	29.290923648516	-58.5256791937165
48.225665653431	29.8081474930822	-59.7731682332075
1.17845701715998	0.761848241370457	-0.729841807432473
2.28013104238901	3.49126511089198	-2.1579479919465
3.83115639511416	4.6180252307021	-3.51052212670975
4.51163248919243	4.85502039761623	-4.20468503934058
4.67048289849965	5.65343025423529	-5.14435975559563
5.84320423020499	6.75374558096199	-6.06236363502381
7.22011394430971	7.08073504219127	-7.27701764409662
7.82504698135435	8.03325970749387	-7.99070235978425
8.97179003861368	9.2931840601025	-8.36389022352671
9.8871984167931	10.155019520847	-9.5730759584466
10.8488688659058	11.1230418219528	-10.4875408053502
11.8105393150185	12.0910641230586	-11.4020056522539
12.7722097641312	13.0590864241644	-12.3164704991575
13.7338802132439	14.0271087252702	-13.2309353460612
14.6955506623566	14.995131026376	-14.1454001929648
15.6572211114693	15.9631533274818	-15.0598650398684
16.618891560582	16.9311756285876	-15.9743298867721
17.5805620096947	17.8991979296934	-16.8887947336757
18.5422324588074	18.8672202307992	-17.8032595805794
19.5039029079201	19.835242531905	-18.717724427483
20.4655733570328	20.8032648330108	-19.6321892743867
21.4272438061455	21.7712871341166	-20.5466541212903
22.3889142552582	22.7393094352224	-21.4611189681939
23.3505847043709	23.7073317363282	-22.3755838150976
24.3122551534837	24.675354037434	-23.2900486620012
25.2739256025964	25.6433763385398	-24.2045135089049
26.2355960517091	26.6113986396455	-25.1189783558085
27.1972665008218	27.5794209407513	-26.0334432027121
28.1589369499345	28.5474432418571	-26.9479080496158
29.1206073990472	29.5154655429629	-27.8623728965194
30.0822778481599	30.4834878440687	-28.7768377434231
31.0439482972726	31.4515101451745	-29.6913025903267
32.0056187463853	32.4195324462803	-30.6057674372303
32.967289195498	33.3875547473861	-31.520232284134
33.9289596446107	34.3555770484919	-32.4346971310376
34.8906300937234	35.3235993495977	-33.3491619779413
35.8523005428361	36.2916216507035	-34.2636268248449
36.8139709919488	37.2596439518093	-35.1780916717486
37.7756414410615	38.227666252915	-36.0925565186522
38.7373118901742	39.1956885540208	-37.0070213655558
39.6989823392869	40.1637108551266	-37.9214862124595
40.6606527883996	41.1317331562324	-38.8359510593631
41.6223232375123	42.0997554573382	-39.7504159062668
42.583993686625	43.067777758444	-40.6648807531704
43.5456641357377	44.0358000595498	-41.579345600074
44.5073345848504	45.0038223606556	-42.4938104469777
45.4690050339631	45.9718446617614	-43.4082752938813
46.4306754830758	46.9398669628672	-44.322740140785
47.3923459321885	47.907889263973	-45.2372049876886
48.3540163813012	48.8759115650787	-46.1516698345922
1.28255067773507	0.437635141670009	-1.53192279520748
2.32944298279715	3.54663067714956	-1.88911852619228
3.39999577242374	4.39985614635186	-2.7217260180635
4.39696903947371	5.40039927814978	-3.53562190518692
5.31059503838274	6.34018176899169	-4.34608376705325
6.2035320404314	6.9601968366154	-5.6061703743867
7.30915042443416	8.20045004458708	-6.70025069677007
7.9032796201295	7.93989087509288	-7.07872129441932
8.73927357744122	9.30231158779201	-8.87526711197317
9.90362897645466	9.8317426575398	-10.3004014748269
10.8886771242195	10.5654747087744	-11.6233085023893
11.8737252719844	11.299206760009	-12.9462155299517
12.8587734197493	12.0329388112436	-14.2691225575141
13.8438215675142	12.7666708624782	-15.5920295850765
14.828869715279	13.5004029137127	-16.9149366126389
15.8139178630439	14.2341349649473	-18.2378436402014
16.7989660108088	14.9678670161819	-19.5607506677638
17.7840141585737	15.7015990674165	-20.8836576953262
18.7690623063385	16.4353311186511	-22.2065647228886
19.7541104541034	17.1690631698857	-23.529471750451
20.7391586018683	17.9027952211203	-24.8523787780134
21.7242067496332	18.6365272723548	-26.1752858055758
22.709254897398	19.3702593235894	-27.4981928331382
23.6943030451629	20.103991374824	-28.8210998607007
24.6793511929278	20.8377234260586	-30.1440068882631
25.6643993406927	21.5714554772932	-31.4669139158255
26.6494474884575	22.3051875285278	-32.7898209433879
27.6344956362224	23.0389195797624	-34.1127279709503
28.6195437839873	23.7726516309969	-35.4356349985127
29.6045919317522	24.5063836822315	-36.7585420260751
30.589640079517	25.2401157334661	-38.0814490536375
31.5746882272819	25.9738477847007	-39.4043560811999
32.5597363750468	26.7075798359353	-40.7272631087623
33.5447845228117	27.4413118871699	-42.0501701363247
34.5298326705765	28.1750439384045	-43.3730771638872
35.5148808183414	28.908775989639	-44.6959841914496
36.4999289661063	29.6425080408736	-46.018891219012
37.4849771138711	30.3762400921082	-47.3417982465744
38.470025261636	31.1099721433428	-48.6647052741368
39.4550734094009	31.8437041945774	-49.9876123016992
40.4401215571658	32.577436245812	-51.3105193292616
41.4251697049306	33.3111682970466	-52.633426356824
42.4102178526955	34.0449003482812	-53.9563333843864
43.3952660004604	34.7786323995158	-55.2792404119488
44.3803141482252	35.5123644507503	-56.6021474395112
45.3653622959901	36.2460965019849	-57.9250544670736
46.350410443755	36.9798285532195	-59.2479614946361
47.3354585915199	37.7135606044541	-60.5708685221985
48.3205067392847	38.4472926556887	-61.8937755497609
49.3055548870496	39.1810247069233	-63.2166825773233
0.387038676894611	0.484513835665915	-1.41218415316852
1.44120368542398	4.06499698079975	-2.33054746259059
2.6097977440768	4.36592102642946	-3.12264466892486
3.6966952257448	5.28244955760108	-3.93907128664621
5.00743402073758	5.6231583250749	-5.1295068858743
5.75108686873129	6.22005548812098	-6.23500733942194
7.68308596199688	7.5386030183429	-7.28240891897626
8.54245299681725	8.16254033669472	-7.56165837934665
9.5299835161484	9.48831035836869	-9.01477858116748
9.68804702411851	10.4589054868735	-9.63784719706839
10.3356953199061	11.4974757090026	-10.4872668275442
10.9833436156938	12.5360459311317	-11.33668645802
11.6309919114814	13.5746161532608	-12.1861060884958
12.278640207269	14.6131863753899	-13.0355257189716
12.9262885030567	15.651756597519	-13.8849453494474
13.5739367988443	16.6903268196481	-14.7343649799232
14.2215850946319	17.7288970417772	-15.583784610399
14.8692333904195	18.7674672639063	-16.4332042408748
15.5168816862072	19.8060374860354	-17.2826238713506
16.1645299819948	20.8446077081645	-18.1320435018264
16.8121782777824	21.8831779302936	-18.9814631323022
17.45982657357	22.9217481524227	-19.830882762778
18.1074748693577	23.9603183745518	-20.6803023932538
18.7551231651453	24.9988885966809	-21.5297220237296
19.4027714609329	26.0374588188101	-22.3791416542053
20.0504197567205	27.0760290409392	-23.2285612846811
20.6980680525082	28.1145992630683	-24.0779809151569
21.3457163482958	29.1531694851974	-24.9274005456327
21.9933646440834	30.1917397073265	-25.7768201761085
22.641012939871	31.2303099294556	-26.6262398065843
23.2886612356587	32.2688801515847	-27.4756594370601
23.9363095314463	33.3074503737138	-28.3250790675359
24.5839578272339	34.3460205958429	-29.1744986980117
25.2316061230215	35.384590817972	-30.0239183284875
25.8792544188092	36.4231610401011	-30.8733379589633
26.5269027145968	37.4617312622302	-31.7227575894391
27.1745510103844	38.5003014843593	-32.5721772199149
27.8221993061721	39.5388717064884	-33.4215968503907
28.4698476019597	40.5774419286175	-34.2710164808665
29.1174958977473	41.6160121507466	-35.1204361113423
29.7651441935349	42.6545823728757	-35.9698557418181
30.4127924893226	43.6931525950048	-36.8192753722939
31.0604407851102	44.7317228171339	-37.6686950027697
31.7080890808978	45.770293039263	-38.5181146332455
32.3557373766854	46.8088632613921	-39.3675342637213
33.0033856724731	47.8474334835212	-40.2169538941971
33.6510339682607	48.8860037056503	-41.0663735246729
34.2986822640483	49.9245739277794	-41.9157931551487
34.9463305598359	50.9631441499085	-42.7652127856245
35.5939788556236	52.0017143720376	-43.6146324161003
1.42186885417526	1.20560200378909	-1.02262071375119
2.193324182853	3.24948422054658	-2.04469108741627
2.96540514120469	4.77239651689805	-2.47845406322051
4.28419100659739	5.41337940803778	-3.6077151596167
5.42260479607177	5.63165638970178	-4.98886919022876
6.52345892422006	6.68362118241393	-6.23384095595768
7.20628998808925	7.4029904640268	-7.5228723743332
8.58558369305782	8.26241073852839	-8.58803047768449
9.57397626503028	8.84358662960445	-9.20642508747176
10.4650257296836	10.0056302604276	-10.1735714294771
11.4476502813496	10.9521421946704	-11.1069214635095
12.4302748330156	11.8986541289132	-12.0402714975419
13.4128993846815	12.8451660631561	-12.9736215315742
14.3955239363475	13.7916779973989	-13.9069715656066
15.3781484880135	14.7381899316417	-14.840321599639
16.3607730396795	15.6847018658846	-15.7736716336713
17.3433975913455	16.6312138001274	-16.7070216677037
18.3260221430115	17.5777257343702	-17.6403717017361
19.3086466946775	18.5242376686131	-18.5737217357685
20.2912712463435	19.4707496028559	-19.5070717698008
21.2738957980095	20.4172615370988	-20.4404218038332
22.2565203496755	21.3637734713416	-21.3737718378656
23.2391449013415	22.3102854055844	-22.307121871898
24.2217694530075	23.2567973398273	-23.2404719059303
25.2043940046735	24.2033092740701	-24.1738219399627
26.1870185563395	25.1498212083129	-25.1071719739951
27.1696431080055	26.0963331425558	-26.0405220080274
28.1522676596715	27.0428450767986	-26.9738720420598
29.1348922113375	27.9893570110414	-27.9072220760922
30.1175167630035	28.9358689452843	-28.8405721101246
31.1001413146695	29.8823808795271	-29.7739221441569
32.0827658663355	30.8288928137699	-30.7072721781893
33.0653904180015	31.7754047480128	-31.6406222122217
34.0480149696674	32.7219166822556	-32.5739722462541
35.0306395213334	33.6684286164984	-33.5073222802864
36.0132640729994	34.6149405507413	-34.4406723143188
36.9958886246654	35.5614524849841	-35.3740223483512
37.9785131763314	36.507964419227	-36.3073723823835
38.9611377279974	37.4544763534698	-37.2407224164159
39.9437622796634	38.4009882877126	-38.1740724504483
40.9263868313294	39.3475002219555	-39.1074224844807
41.9090113829954	40.2940121561983	-40.040772518513
42.8916359346614	41.2405240904411	-40.9741225525454
43.8742604863274	42.187036024684	-41.9074725865778
44.8568850379934	43.1335479589268	-42.8408226206101
45.8395095896594	44.0800598931696	-43.7741726546425
46.8221341413253	45.0265718274125	-44.7075226886749
47.8047586929913	45.9730837616553	-45.6408727227073
48.7873832446573	46.9195956958981	-46.5742227567396
49.7700077963233	47.866107630141	-47.507572790772
1.22612487185755	0.798555029463998	-1.36125167576394
2.40440569125927	3.59350215814056	-1.35630012788307
3.11333730449128	4.38692269261929	-2.7976846178112
3.26804275529644	5.90124747466606	-4.29267112657211
4.83463491904398	6.06221369794633	-4.89586616950997
6.58922525806613	6.54177411269823	-5.58200212838129
7.36255372156663	6.8910492238353	-6.36484713299368
8.38520497853916	7.45881508549779	-7.62479656665448
9.20729469806269	8.9566714228072	-8.72375171406722
10.1285062426306	9.89532107189764	-9.91512577922826
11.0641935853381	10.8850833300413	-11.0335994844579
11.9998809280456	11.8748455881849	-12.1520731896875
12.9355682707531	12.8646078463286	-13.2705468949171
13.8712556134607	13.8543701044723	-14.3890206001467
14.8069429561682	14.8441323626159	-15.5074943053763
15.7426302988757	15.8338946207596	-16.6259680106059
16.6783176415832	16.8236568789032	-17.7444417158355
17.6140049842907	17.8134191370469	-18.8629154210652
18.5496923269983	18.8031813951905	-19.9813891262948
19.4853796697058	19.7929436533342	-21.0998628315244
20.4210670124133	20.7827059114778	-22.218336536754
21.3567543551208	21.7724681696215	-23.3368102419836
22.2924416978284	22.7622304277652	-24.4552839472132
23.2281290405359	23.7519926859088	-25.5737576524428
24.1638163832434	24.7417549440525	-26.6922313576724
25.0995037259509	25.7315172021961	-27.810705062902
26.0351910686585	26.7212794603398	-28.9291787681317
26.970878411366	27.7110417184834	-30.0476524733613
27.9065657540735	28.7008039766271	-31.1661261785909
28.842253096781	29.6905662347708	-32.2845998838205
29.7779404394886	30.6803284929144	-33.4030735890501
30.7136277821961	31.6700907510581	-34.5215472942797
31.6493151249036	32.6598530092017	-35.6400209995093
32.5850024676111	33.6496152673454	-36.7584947047389
33.5206898103187	34.639377525489	-37.8769684099685
34.4563771530262	35.6291397836327	-38.9954421151982
35.3920644957337	36.6189020417764	-40.1139158204278
36.3277518384412	37.60866429992	-41.2323895256574
37.2634391811488	38.5984265580637	-42.350863230887
38.1991265238563	39.5881888162073	-43.4693369361166
39.1348138665638	40.577951074351	-44.5878106413462
40.0705012092713	41.5677133324946	-45.7062843465758
41.0061885519789	42.5574755906383	-46.8247580518054
41.9418758946864	43.5472378487819	-47.9432317570351
42.8775632373939	44.5370001069256	-49.0617054622647
43.8132505801014	45.5267623650693	-50.1801791674943
44.7489379228089	46.5165246232129	-51.2986528727239
45.6846252655165	47.5062868813566	-52.4171265779535
46.620312608224	48.4960491395002	-53.5356002831831
47.5559999509315	49.4858113976439	-54.6540739884127
1.07589026418235	0.23504221522707	-0.727710936465696
2.43446717313502	3.49927785765218	-2.1006760916
3.15993942274214	4.34518679499814	-3.49652014805528
4.11748147745878	4.91103704578085	-4.12439205339367
4.7363305468888	6.12713586635361	-5.0508066874193
5.98849623332993	6.72830765193575	-6.02421157980907
7.44915236777861	7.24678528969804	-6.59728830539077
8.36924084343687	7.58981460025647	-8.05306968425233
9.06711975263964	8.39805066845552	-9.10940939060833
10.0506678583808	9.16727612067542	-9.94106709978889
10.9908843353904	9.9044502354876	-10.9034304989394
11.9311008124	10.6416243502998	-11.8657938980899
12.8713172894096	11.378798465112	-12.8281572972404
13.8115337664192	12.1159725799241	-13.7905206963908
14.7517502434288	12.8531466947363	-14.7528840955413
15.6919667204384	13.5903208095485	-15.7152474946918
16.632183197448	14.3274949243607	-16.6776108938423
17.5723996744575	15.0646690391729	-17.6399742929928
18.5126161514671	15.801843153985	-18.6023376921433
19.4528326284767	16.5390172687972	-19.5647010912938
20.3930491054863	17.2761913836094	-20.5270644904443
21.3332655824959	18.0133654984216	-21.4894278895948
22.2734820595055	18.7505396132338	-22.4517912887452
23.2136985365151	19.4877137280459	-23.4141546878957
24.1539150135247	20.2248878428581	-24.3765180870462
25.0941314905343	20.9620619576703	-25.3388814861967
26.0343479675439	21.6992360724825	-26.3012448853472
26.9745644445535	22.4364101872947	-27.2636082844977
27.9147809215631	23.1735843021068	-28.2259716836482
28.8549973985726	23.910758416919	-29.1883350827987
29.7952138755822	24.6479325317312	-30.1506984819492
30.7354303525918	25.3851066465434	-31.1130618810997
31.6756468296014	26.1222807613556	-32.0754252802502
32.615863306611	26.8594548761678	-33.0377886794006
33.5560797836206	27.5966289909799	-34.0001520785511
34.4962962606302	28.3338031057921	-34.9625154777016
35.4365127376398	29.0709772206043	-35.9248788768521
36.3767292146494	29.8081513354165	-36.8872422760026
37.316945691659	30.5453254502287	-37.8496056751531
38.2571621686686	31.2824995650408	-38.8119690743036
39.1973786456782	32.019673679853	-39.7743324734541
40.1375951226878	32.7568477946652	-40.7366958726046
41.0778115996973	33.4940219094774	-41.6990592717551
42.0180280767069	34.2311960242895	-42.6614226709055
42.9582445537165	34.9683701391017	-43.623786070056
43.8984610307261	35.7055442539139	-44.5861494692065
44.8386775077357	36.4427183687261	-45.548512868357
45.7788939847453	37.1798924835383	-46.5108762675075
46.7191104617549	37.9170665983504	-47.473239666658
47.6593269387645	38.6542407131626	-48.4356030658085
0.894852795801288	1.2953883955086	-1.4165317892307
2.00647314284893	3.38978911582048	-1.83614465666635
2.56147776617136	4.59361739895173	-2.94275331065548
4.21693789207646	5.56759481304001	-4.15344538413701
5.01329730227914	5.7936581652123	-4.69066750023261
6.83274878924109	6.63143411178503	-6.16723001522363
7.43411707937558	7.18547007151689	-7.33223243266805
8.25163481886714	7.61195869273979	-8.26236453207654
9.04484536287701	8.65110967379472	-9.15054065663129
9.97414536671253	9.74798522663759	-10.3404856546772
10.8682830047291	10.7031165096218	-11.4140162377958
11.7624206427457	11.658247792606	-12.4875468209145
12.6565582807623	12.6133790755902	-13.5610774040331
13.5506959187789	13.5685103585744	-14.6346079871518
14.4448335567955	14.5236416415586	-15.7081385702704
15.3389711948121	15.4787729245428	-16.781669153389
16.2331088328287	16.4339042075271	-17.8551997365077
17.1272464708452	17.3890354905113	-18.9287303196263
18.0213841088618	18.3441667734955	-20.0022609027449
18.9155217468784	19.2992980564797	-21.0757914858636
19.809659384895	20.2544293394639	-22.1493220689822
20.7037970229116	21.2095606224481	-23.2228526521008
21.5979346609282	22.1646919054323	-24.2963832352195
22.4920722989448	23.1198231884165	-25.3699138183381
23.3862099369614	24.0749544714007	-26.4434444014567
24.280347574978	25.0300857543849	-27.5169749845754
25.1744852129946	25.9852170373691	-28.590505567694
26.0686228510112	26.9403483203533	-29.6640361508127
26.9627604890278	27.8954796033376	-30.7375667339313
27.8568981270443	28.8506108863218	-31.8110973170499
28.7510357650609	29.805742169306	-32.8846279001686
29.6451734030775	30.7608734522902	-33.9581584832872
30.5393110410941	31.7160047352744	-35.0316890664058
31.4334486791107	32.6711360182586	-36.1052196495245
32.3275863171273	33.6262673012428	-37.1787502326431
33.2217239551439	34.581398584227	-38.2522808157618
34.1158615931605	35.5365298672112	-39.3258113988804
35.0099992311771	36.4916611501954	-40.399341981999
35.9041368691936	37.4467924331797	-41.4728725651177
36.7982745072102	38.4019237161639	-42.5464031482363
37.6924121452268	39.3570549991481	-43.619933731355
38.5865497832434	40.3121862821323	-44.6934643144736
39.48068742126	41.2673175651165	-45.7669948975922
40.3748250592766	42.2224488481007	-46.8405254807109
41.2689626972932	43.1775801310849	-47.9140560638295
42.1631003353098	44.1327114140691	-48.9875866469482
43.0572379733264	45.0878426970534	-50.0611172300668
43.9513756113429	46.0429739800376	-51.1346478131854
44.8455132493595	46.9981052630218	-52.2081783963041
45.7396508873761	47.953236546006	-53.2817089794227
1.14620004773822	0.0328588761330568	-0.962896626199052
2.41013578027934	3.48904802268777	-2.35302584148329
2.80774796574098	4.4525392766971	-2.39897108574494
4.05174064599519	4.64957383292294	-3.71252514315662
4.82468214025787	5.12293841003247	-4.24374790732601
5.77839527481469	5.78812973911472	-6.03257099042651
6.60458165675171	6.63502423528081	-7.54733857083919
7.99199727824401	7.75406801471877	-8.5633304943316
9.02403611372689	8.82147366125382	-9.65503316972893
10.4662508334366	9.92732693114991	-10.0704976837385
11.7140062377524	10.9972112542609	-10.8775959283468
12.9617616420682	12.0670955773719	-11.6846941729552
14.2095170463841	13.1369799004828	-12.4917924175635
15.4572724506999	14.2068642235938	-13.2988906621719
16.7050278550158	15.2767485467048	-14.1059889067802
17.9527832593316	16.3466328698158	-14.9130871513886
19.2005386636474	17.4165171929268	-15.720185395997
20.4482940679633	18.4864015160377	-16.5272836406053
21.6960494722791	19.5562858391487	-17.3343818852137
22.9438048765949	20.6261701622597	-18.141480129822
24.1915602809108	21.6960544853707	-18.9485783744304
25.4393156852266	22.7659388084816	-19.7556766190387
26.6870710895424	23.8358231315926	-20.5627748636471
27.9348264938583	24.9057074547036	-21.3698731082554
29.1825818981741	25.9755917778146	-22.1769713528638
30.4303373024899	27.0454761009255	-22.9840695974721
31.6780927068058	28.1153604240365	-23.7911678420805
32.9258481111216	29.1852447471475	-24.5982660866889
34.1736035154374	30.2551290702585	-25.4053643312972
35.4213589197533	31.3250133933694	-26.2124625759056
36.6691143240691	32.3948977164804	-27.0195608205139
37.916869728385	33.4647820395914	-27.8266590651223
39.1646251327008	34.5346663627024	-28.6337573097306
40.4123805370166	35.6045506858134	-29.440855554339
41.6601359413325	36.6744350089243	-30.2479537989473
42.9078913456483	37.7443193320353	-31.0550520435557
44.1556467499642	38.8142036551463	-31.8621502881641
45.40340215428	39.8840879782573	-32.6692485327724
46.6511575585958	40.9539723013682	-33.4763467773808
47.8989129629117	42.0238566244792	-34.2834450219891
49.1466683672275	43.0937409475902	-35.0905432665975
50.3944237715434	44.1636252707012	-35.8976415112058
51.6421791758592	45.2335095938121	-36.7047397558142
52.889934580175	46.3033939169231	-37.5118380004225
54.1376899844909	47.3732782400341	-38.3189362450309
55.3854453888067	48.4431625631451	-39.1260344896392
56.6332007931226	49.513046886256	-39.9331327342476
57.8809561974384	50.582931209367	-40.740230978856
59.1287116017542	51.652815532478	-41.5473292234643
60.3764670060701	52.722699855589	-42.3544274680727
1.11248713862441	0.223751677299024	-1.24607822860477
2.02303136218659	3.90038143084417	-1.26425455004949
2.99721477132852	4.47106669776968	-2.92310615504502
3.76872971297899	5.07177797287977	-4.46494295740831
5.06309173876952	5.68326099747392	-5.09216024514464
6.4507209082541	6.87216961694477	-5.74597824993586
7.06128433730388	7.42371052055752	-6.40076953057364
7.51989691662865	7.65129081892327	-7.80942009785289
8.56638832677601	8.53551831080988	-8.7755069736782
9.94321072192967	9.8517285122516	-9.78560465069242
11.0492376963563	10.8608207653039	-10.7978579857931
12.1552646707829	11.8699130183562	-11.8101113208937
13.2612916452095	12.8790052714086	-12.8223646559944
14.3673186196361	13.8880975244609	-13.834617991095
15.4733455940627	14.8971897775132	-14.8468713261957
16.5793725684893	15.9062820305655	-15.8591246612963
17.6853995429159	16.9153742836178	-16.8713779963969
18.7914265173425	17.9244665366702	-17.8836313314976
19.8974534917692	18.9335587897225	-18.8958846665982
21.0034804661958	19.9426510427748	-19.9081380016989
22.1095074406224	20.9517432958271	-20.9203913367995
23.215534415049	21.9608355488794	-21.9326446719002
24.3215613894756	22.9699278019318	-22.9448980070008
25.4275883639022	23.9790200549841	-23.9571513421015
26.5336153383288	24.9881123080364	-24.9694046772021
27.6396423127554	25.9972045610887	-25.9816580123028
28.745669287182	27.006296814141	-26.9939113474034
29.8516962616086	28.0153890671934	-28.006164682504
30.9577232360352	29.0244813202457	-29.0184180176047
32.0637502104618	30.033573573298	-30.0306713527053
33.1697771848885	31.0426658263503	-31.042924687806
34.2758041593151	32.0517580794026	-32.0551780229066
35.3818311337417	33.060850332455	-33.0674313580073
36.4878581081683	34.0699425855073	-34.0796846931079
37.5938850825949	35.0790348385596	-35.0919380282086
38.6999120570215	36.0881270916119	-36.1041913633092
39.8059390314481	37.0972193446643	-37.1164446984099
40.9119660058747	38.1063115977166	-38.1286980335105
42.0179929803014	39.1154038507689	-39.1409513686111
43.124019954728	40.1244961038212	-40.1532047037118
44.2300469291546	41.1335883568735	-41.1654580388124
45.3360739035812	42.1426806099259	-42.1777113739131
46.4421008780078	43.1517728629782	-43.1899647090137
47.5481278524344	44.1608651160305	-44.2022180441144
48.654154826861	45.1699573690828	-45.214471379215
49.7601818012876	46.1790496221352	-46.2267247143157
50.8662087757143	47.1881418751875	-47.2389780494163
51.9722357501409	48.1972341282398	-48.2512313845169
53.0782627245675	49.2063263812921	-49.2634847196176
54.1842896989941	50.2154186343445	-50.2757380547182
1.06115452320809	0.0709848562462092	-1.29320444441256
1.90824852941558	3.30822457009379	-1.99910243009396
3.32425701399239	4.49860991597569	-2.55457640269382
4.0149865039802	5.21639658924261	-3.83905094331235
4.50125881631717	5.96545803402471	-5.21750273631865
6.05698187399088	6.60655046436321	-6.16798417423854
7.19110368370374	7.30343766446049	-7.12331051814526
7.97993093086419	7.76957216304835	-8.33599683501281
9.46616819988818	8.70017244535732	-9.00353755213813
10.583705092883	10.3132960503953	-9.9303048895938
11.7505055116666	11.4998330187677	-10.8437574246291
12.9173059304502	12.68636998714	-11.7572099596645
14.0841063492339	13.8729069555124	-12.6706624946998
15.2509067680175	15.0594439238848	-13.5841150297351
16.4177071868011	16.2459808922572	-14.4975675647705
17.5845076055848	17.4325178606295	-15.4110200998058
18.7513080243684	18.6190548290019	-16.3244726348412
19.918108443152	19.8055917973743	-17.2379251698765
21.0849088619356	20.9921287657466	-18.1513777049118
22.2517092807193	22.178665734119	-19.0648302399472
23.4185096995029	23.3652027024914	-19.9782827749825
24.5853101182865	24.5517396708638	-20.8917353100178
25.7521105370702	25.7382766392361	-21.8051878450532
26.9189109558538	26.9248136076085	-22.7186403800885
28.0857113746374	28.1113505759809	-23.6320929151238
29.2525117934211	29.2978875443533	-24.5455454501592
30.4193122122047	30.4844245127256	-25.4589979851945
31.5861126309883	31.670961481098	-26.3724505202299
32.7529130497719	32.8574984494704	-27.2859030552652
33.9197134685556	34.0440354178427	-28.1993555903005
35.0865138873392	35.2305723862151	-29.1128081253359
36.2533143061228	36.4171093545875	-30.0262606603712
37.4201147249065	37.6036463229599	-30.9397131954065
38.5869151436901	38.7901832913322	-31.8531657304419
39.7537155624737	39.9767202597046	-32.7666182654772
40.9205159812574	41.163257228077	-33.6800708005125
42.087316400041	42.3497941964494	-34.5935233355479
43.2541168188246	43.5363311648217	-35.5069758705832
44.4209172376083	44.7228681331941	-36.4204284056185
45.5877176563919	45.9094051015665	-37.3338809406539
46.7545180751755	47.0959420699388	-38.2473334756892
47.9213184939591	48.2824790383112	-39.1607860107245
49.0881189127428	49.4690160066836	-40.0742385457599
50.2549193315264	50.655552975056	-40.9876910807952
51.42171975031	51.8420899434283	-41.9011436158305
52.5885201690937	53.0286269118007	-42.8145961508659
53.7553205878773	54.2151638801731	-43.7280486859012
54.9221210066609	55.4017008485455	-44.6415012209365
56.0889214254446	56.5882378169178	-45.5549537559719
57.2557218442282	57.7747747852902	-46.4684062910072
1.2568535008902	1.55090097433775	-0.78623601367469
2.4989207194347	3.75822814859167	-1.51592436833404
2.4810898204026	4.8984239013048	-2.44296980833896
4.18292549188242	5.673544300891	-3.97814667569955
5.54812304952276	5.63688037868557	-4.89248543065671
6.42746957377951	5.69840821388255	-6.31324983550557
6.76294339014087	6.72272463995079	-6.95405390113342
7.52088477545877	7.38921292399331	-7.7790364979121
8.43675784526332	8.22802607815205	-8.78824585301081
10.4507425366144	9.80969999729904	-10.0840902146251
11.8302232607331	10.9708391279937	-11.1938074084188
13.2097039848518	12.1319782586884	-12.3035246022125
14.5891847089705	13.2931173893831	-13.4132417960062
15.9686654330892	14.4542565200778	-14.5229589897999
17.348146157208	15.6153956507725	-15.6326761835936
18.7276268813267	16.7765347814672	-16.7423933773873
20.1071076054454	17.9376739121619	-17.852110571181
21.4865883295641	19.0988130428566	-18.9618277649747
22.8660690536828	20.2599521735513	-20.0715449587684
24.2455497778015	21.421091304246	-21.1812621525621
25.6250305019202	22.5822304349407	-22.2909793463558
27.004511226039	23.7433695656354	-23.4006965401495
28.3839919501577	24.9045086963301	-24.5104137339432
29.7634726742764	26.0656478270248	-25.6201309277369
31.1429533983951	27.2267869577195	-26.7298481215306
32.5224341225138	28.3879260884142	-27.8395653153243
33.9019148466325	29.5490652191089	-28.949282509118
35.2813955707512	30.7102043498036	-30.0589997029117
36.66087629487	31.8713434804983	-31.1687168967054
38.0403570189887	33.032482611193	-32.2784340904991
39.4198377431074	34.1936217418877	-33.3881512842927
40.7993184672261	35.3547608725823	-34.4978684780864
42.1787991913448	36.515900003277	-35.6075856718801
43.5582799154635	37.6770391339717	-36.7173028656738
44.9377606395822	38.8381782646664	-37.8270200594675
46.317241363701	39.9993173953611	-38.9367372532612
47.6967220878197	41.1604565260558	-40.0464544470549
49.0762028119384	42.3215956567505	-41.1561716408486
50.4556835360571	43.4827347874452	-42.2658888346423
51.8351642601758	44.6438739181399	-43.375606028436
53.2146449842945	45.8050130488346	-44.4853232222297
54.5941257084132	46.9661521795293	-45.5950404160234
55.973606432532	48.127291310224	-46.7047576098171
57.3530871566507	49.2884304409187	-47.8144748036107
58.7325678807694	50.4495695716134	-48.9241919974044
60.1120486048881	51.610708702308	-50.0339091911981
61.4915293290068	52.7718478330027	-51.1436263849918
62.8710100531255	53.9329869636974	-52.2533435787855
64.2504907772442	55.0941260943921	-53.3630607725792
65.6299715013629	56.2552652250868	-54.4727779663729
0.714547570559878	-0.0671021285866509	-1.04428482028443
1.69128555273702	3.7895953611507	-2.07370273909395
2.92778651175784	4.27678881017889	-2.95607520886558
3.98024581363782	5.10504413119465	-3.95069056846904
4.99622820496492	5.59375988821875	-5.40623967559607
5.88008593894645	6.10362252404214	-5.95551550116112
6.82508908024343	7.1032424092018	-7.2831831468514
7.34513910820456	8.26730246154802	-8.11646317415253
8.33532077615748	8.7227357591342	-8.75113686026037
9.60018997221548	9.54790241301419	-9.66069028549489
10.6511636056354	10.3505710067535	-10.5199620314498
11.7021372390552	11.1532396004928	-11.3792337774048
12.7531108724751	11.9559081942321	-12.2385055233597
13.804084505895	12.7585767879714	-13.0977772693147
14.8550581393148	13.5612453817107	-13.9570490152696
15.9060317727347	14.36391397545	-14.8163207612245
16.9570054061546	15.1665825691893	-15.6755925071795
18.0079790395745	15.9692511629286	-16.5348642531344
19.0589526729943	16.7719197566679	-17.3941359990894
20.1099263064142	17.5745883504072	-18.2534077450443
21.1608999398341	18.3772569441465	-19.1126794909992
22.2118735732539	19.1799255378858	-19.9719512369542
23.2628472066738	19.9825941316251	-20.8312229829091
24.3138208400937	20.7852627253644	-21.690494728864
25.3647944735136	21.5879313191037	-22.549766474819
26.4157681069334	22.390599912843	-23.4090382207739
27.4667417403533	23.1932685065822	-24.2683099667289
28.5177153737732	23.9959371003215	-25.1275817126838
29.5686890071931	24.7986056940608	-25.9868534586387
30.6196626406129	25.6012742878001	-26.8461252045937
31.6706362740328	26.4039428815394	-27.7053969505486
32.7216099074527	27.2066114752787	-28.5646686965035
33.7725835408725	28.009280069018	-29.4239404424585
34.8235571742924	28.8119486627573	-30.2832121884134
35.8745308077123	29.6146172564966	-31.1424839343684
36.9255044411322	30.4172858502359	-32.0017556803233
37.976478074552	31.2199544439752	-32.8610274262782
39.0274517079719	32.0226230377145	-33.7202991722332
40.0784253413918	32.8252916314538	-34.5795709181881
41.1293989748116	33.6279602251931	-35.4388426641431
42.1803726082315	34.4306288189324	-36.298114410098
43.2313462416514	35.2332974126717	-37.157386156053
44.2823198750713	36.035966006411	-38.0166579020079
45.3332935084911	36.8386346001503	-38.8759296479628
46.384267141911	37.6413031938896	-39.7352013939178
47.4352407753309	38.4439717876289	-40.5944731398727
48.4862144087507	39.2466403813682	-41.4537448858277
49.5371880421706	40.0493089751075	-42.3130166317826
50.5881616755905	40.8519775688468	-43.1722883777376
51.6391353090104	41.6546461625861	-44.0315601236925
0.893335106166459	0.888413759744658	-1.14690021077321
2.59571773946507	3.54954343030856	-2.34796496976243
3.23021338972627	4.42551436485711	-2.51443625668805
4.1322560762315	5.57012191720883	-3.63495504397146
5.36295377815788	6.04444910848716	-5.23145821854067
6.73208642796644	6.82449846785498	-5.27712384273653
7.56925234565562	7.34563734750181	-6.60413058024689
8.39946991397326	7.91260545703384	-8.41289660753228
8.90491172823467	8.58770593039166	-9.1530378781875
9.86936491582312	10.0403328118465	-10.2623183068496
10.71308943692	11.0912515438204	-11.3523310027929
11.5568139580169	12.1421702757944	-12.4423436987362
12.4005384791138	13.1930890077683	-13.5323563946795
13.2442630002107	14.2440077397423	-14.6223690906228
14.0879875213076	15.2949264717162	-15.7123817865661
14.9317120424045	16.3458452036902	-16.8023944825094
15.7754365635014	17.3967639356642	-17.8924071784527
16.6191610845983	18.4476826676381	-18.982419874396
17.4628856056951	19.4986013996121	-20.0724325703393
18.306610126792	20.549520131586	-21.1624452662826
19.1503346478889	21.60043886356	-22.2524579622259
19.9940591689858	22.6513575955339	-23.3424706581692
20.8377836900827	23.7022763275079	-24.4324833541125
21.6815082111796	24.7531950594818	-25.5224960500558
22.5252327322765	25.8041137914558	-26.6125087459991
23.3689572533734	26.8550325234297	-27.7025214419424
24.2126817744703	27.9059512554037	-28.7925341378857
25.0564062955672	28.9568699873777	-29.882546833829
25.9001308166641	30.0077887193516	-30.9725595297723
26.743855337761	31.0587074513256	-32.0625722257156
27.5875798588578	32.1096261832995	-33.1525849216589
28.4313043799547	33.1605449152735	-34.2425976176022
29.2750289010516	34.2114636472474	-35.3326103135455
30.1187534221485	35.2623823792214	-36.4226230094888
30.9624779432454	36.3133011111953	-37.5126357054321
31.8062024643423	37.3642198431693	-38.6026484013754
32.6499269854392	38.4151385751432	-39.6926610973187
33.4936515065361	39.4660573071172	-40.782673793262
34.337376027633	40.5169760390911	-41.8726864892053
35.1811005487299	41.5678947710651	-42.9626991851486
36.0248250698268	42.618813503039	-44.0527118810919
36.8685495909237	43.669732235013	-45.1427245770352
37.7122741120206	44.7206509669869	-46.2327372729785
38.5559986331175	45.7715696989609	-47.3227499689218
39.3997231542144	46.8224884309348	-48.4127626648651
40.2434476753113	47.8734071629088	-49.5027753608084
41.0871721964081	48.9243258948827	-50.5927880567517
41.930896717505	49.9752446268567	-51.682800752695
42.7746212386019	51.0261633588306	-52.7728134486383
43.6183457596988	52.0770820908046	-53.8628261445816
0.718193653907349	1.04597991319999	-1.18282964692481
1.40366633684613	3.18242500397521	-2.02531498733491
2.7678571157814	4.06077177731266	-3.25813557428783
3.5766231731516	5.40440791560316	-4.40335626209872
5.25453500598969	5.313235506085	-5.43992386677163
6.24521843427193	5.98646685960199	-6.46481546511216
7.34526007998009	6.75755500607852	-7.51161853401517
8.66098274772234	7.62383756484976	-8.2176988447748
9.93107478007982	8.52036670817751	-9.22021294663755
10.4054600640281	9.74440155955901	-10.0370384278185
11.2872461941213	10.7861881352524	-10.9207150707742
12.1690323242145	11.8279747109459	-11.80439171373
13.0508184543077	12.8697612866393	-12.6880683566857
13.9326045844009	13.9115478623328	-13.5717449996415
14.8143907144941	14.9533344380262	-14.4554216425972
15.6961768445873	15.9951210137196	-15.339098285553
16.5779629746806	17.0369075894131	-16.2227749285087
17.4597491047738	18.0786941651065	-17.1064515714645
18.341535234867	19.1204807408	-17.9901282144202
19.2233213649602	20.1622673164934	-18.873804857376
20.1051074950534	21.2040538921868	-19.7574815003317
20.9868936251466	22.2458404678803	-20.6411581432875
21.8686797552398	23.2876270435737	-21.5248347862432
22.750465885333	24.3294136192672	-22.408511429199
23.6322520154262	25.3712001949606	-23.2921880721547
24.5140381455195	26.412986770654	-24.1758647151105
25.3958242756127	27.4547733463475	-25.0595413580662
26.2776104057059	28.4965599220409	-25.943218001022
27.1593965357991	29.5383464977344	-26.8268946439777
28.0411826658923	30.5801330734278	-27.7105712869335
28.9229687959855	31.6219196491212	-28.5942479298892
29.8047549260787	32.6637062248147	-29.4779245728449
30.6865410561719	33.7054928005081	-30.3616012158007
31.5683271862651	34.7472793762016	-31.2452778587564
32.4501133163583	35.789065951895	-32.1289545017122
33.3318994464516	36.8308525275885	-33.0126311446679
34.2136855765448	37.8726391032819	-33.8963077876237
35.095471706638	38.9144256789753	-34.7799844305794
35.9772578367312	39.9562122546688	-35.6636610735352
36.8590439668244	40.9979988303622	-36.5473377164909
37.7408300969176	42.0397854060557	-37.4310143594467
38.6226162270108	43.0815719817491	-38.3146910024024
39.504402357104	44.1233585574426	-39.1983676453582
40.3861884871972	45.165145133136	-40.0820442883139
41.2679746172905	46.2069317088294	-40.9657209312697
42.1497607473837	47.2487182845229	-41.8493975742254
43.0315468774769	48.2905048602163	-42.7330742171812
43.9133330075701	49.3322914359098	-43.6167508601369
44.7951191376633	50.3740780116032	-44.5004275030927
45.6769052677565	51.4158645872967	-45.3841041460484
0.823142165635211	0.278648658268057	-0.954681650716154
2.17343207646837	3.37161579617392	-2.27748989795074
3.21760745993869	4.87309276968147	-3.52642637951921
4.69267908077271	5.23841515218433	-4.22480401431495
5.61438712777656	5.52963580190799	-5.11876494512073
6.04803331790754	5.73106180977435	-5.66900344289833
6.73349087419232	6.45676690036257	-6.57746032665551
7.48750726604591	7.34312290223826	-7.87922185315439
8.74832607338181	9.20329942295102	-9.50891999404693
10.3823171815936	9.74990790817107	-10.4259421417827
11.6722414774925	10.699619647841	-11.5579080294818
12.9621657733913	11.649331387511	-12.6898739171809
14.2520900692902	12.599043127181	-13.8218398048799
15.542014365189	13.548754866851	-14.953805692579
16.8319386610879	14.4984666065209	-16.0857715802781
18.1218629569867	15.4481783461909	-17.2177374679771
19.4117872528856	16.3978900858609	-18.3497033556762
20.7017115487844	17.3476018255308	-19.4816692433752
21.9916358446833	18.2973135652008	-20.6136351310743
23.2815601405821	19.2470253048708	-21.7456010187734
24.5714844364809	20.1967370445407	-22.8775669064724
25.8614087323798	21.1464487842107	-24.0095327941715
27.1513330282786	22.0961605238807	-25.1414986818706
28.4412573241775	23.0458722635506	-26.2734645695696
29.7311816200763	23.9955840032206	-27.4054304572687
31.0211059159752	24.9452957428906	-28.5373963449678
32.311030211874	25.8950074825605	-29.6693622326668
33.6009545077729	26.8447192222305	-30.8013281203659
34.8908788036717	27.7944309619005	-31.9332940080649
36.1808030995705	28.7441427015705	-33.065259895764
37.4707273954694	29.6938544412404	-34.1972257834631
38.7606516913682	30.6435661809104	-35.3291916711621
40.0505759872671	31.5932779205804	-36.4611575588612
41.3405002831659	32.5429896602503	-37.5931234465602
42.6304245790648	33.4927013999203	-38.7250893342593
43.9203488749636	34.4424131395903	-39.8570552219584
45.2102731708624	35.3921248792602	-40.9890211096574
46.5001974667613	36.3418366189302	-42.1209869973565
47.7901217626601	37.2915483586002	-43.2529528850555
49.080046058559	38.2412600982702	-44.3849187727546
50.3699703544578	39.1909718379401	-45.5168846604537
51.6598946503567	40.1406835776101	-46.6488505481527
52.9498189462555	41.0903953172801	-47.7808164358518
54.2397432421543	42.04010705695	-48.9127823235509
55.5296675380532	42.98981879662	-50.0447482112499
56.819591833952	43.93953053629	-51.176714098949
58.1095161298509	44.88924227596	-52.308679986648
59.3994404257497	45.8389540156299	-53.4406458743471
60.6893647216486	46.7886657552999	-54.5726117620462
61.9792890175474	47.7383774949699	-55.7045776497452
0.577434503982126	0.888079293992387	-0.922454131841109
1.72152480142815	2.87316867332548	-1.60191905680736
2.88078408221841	4.61122037781701	-3.07260632103024
4.6614932820228	5.12651284703092	-4.29651938967784
5.3382958224699	5.27780740825703	-5.18302023595202
5.79178662490343	5.9205325985374	-5.85857599813156
6.93918511806519	7.28567416798978	-6.45761815150788
8.13234597968158	8.28468873061693	-8.08439395958431
9.41868009198116	9.47218453851643	-9.01150553860785
10.3832794648883	10.4167846822868	-10.0168185038767
11.4559564974605	11.459056873263	-11.045338447197
12.5286335300328	12.5013290642393	-12.0738583905173
13.601310562605	13.5436012552155	-13.1023783338376
14.6739875951773	14.5858734461918	-14.1308982771579
15.7466646277495	15.628145637168	-15.1594182204782
16.8193416603218	16.6704178281443	-16.1879381637985
17.892018692894	17.7126900191205	-17.2164581071188
18.9646957254663	18.7549622100968	-18.2449780504391
20.0373727580385	19.797234401073	-19.2734979937595
21.1100497906108	20.8395065920493	-20.3020179370798
22.182726823183	21.8817787830256	-21.3305378804001
23.2554038557553	22.9240509740018	-22.3590578237204
24.3280808883275	23.9663231649781	-23.3875777670407
25.4007579208998	25.0085953559543	-24.416097710361
26.473434953472	26.0508675469306	-25.4446176536813
27.5461119860443	27.0931397379068	-26.4731375970016
28.6187890186165	28.1354119288831	-27.5016575403219
29.6914660511888	29.1776841198593	-28.5301774836422
30.7641430837611	30.2199563108356	-29.5586974269625
31.8368201163333	31.2622285018119	-30.5872173702828
32.9094971489056	32.3045006927881	-31.6157373136031
33.9821741814778	33.3467728837644	-32.6442572569234
35.0548512140501	34.3890450747406	-33.6727772002437
36.1275282466223	35.4313172657169	-34.701297143564
37.2002052791946	36.4735894566931	-35.7298170868843
38.2728823117668	37.5158616476694	-36.7583370302046
39.3455593443391	38.5581338386456	-37.7868569735249
40.4182363769113	39.6004060296219	-38.8153769168452
41.4909134094836	40.6426782205982	-39.8438968601655
42.5635904420558	41.6849504115744	-40.8724168034858
43.6362674746281	42.7272226025507	-41.9009367468062
44.7089445072003	43.7694947935269	-42.9294566901265
45.7816215397726	44.8117669845032	-43.9579766334468
46.8542985723448	45.8540391754794	-44.9864965767671
47.9269756049171	46.8963113664557	-46.0150165200874
48.9996526374893	47.9385835574319	-47.0435364634077
50.0723296700616	48.9808557484082	-48.072056406728
51.1450067026338	50.0231279393845	-49.1005763500483
52.2176837352061	51.0654001303607	-50.1290962933686
53.2903607677783	52.107672321337	-51.1576162366889
0.965421399912165	0.738218855799687	-0.354048830589955
2.48441302424525	3.4027947056222	-2.01941330179341
3.00014743274964	4.53470057294882	-2.56848999096507
4.37695887995306	5.2763578705875	-3.57974103632737
5.45761298323647	5.84200835681054	-5.05620515706072
5.91891341964506	6.50753944667306	-5.89308405708182
6.90388647644412	7.40034923928076	-7.03660589652014
8.08455236064204	8.51291875638563	-7.72489767118705
9.25080095361624	9.56417521369802	-9.25622752723603
9.92436116723821	10.1393461978555	-10.0377143983222
10.8203654566578	10.9667756677853	-11.0383235057383
11.7163697460774	11.794205137715	-12.0389326131544
12.612374035497	12.6216346076448	-13.0395417205705
13.5083783249165	13.4490640775745	-14.0401508279866
14.4043826143361	14.2764935475043	-15.0407599354027
15.3003869037557	15.1039230174341	-16.0413690428188
16.1963911931753	15.9313524873638	-17.0419781502349
17.0923954825949	16.7587819572936	-18.042587257651
17.9883997720144	17.5862114272233	-19.0431963650671
18.884404061434	18.4136408971531	-20.0438054724832
19.7804083508536	19.2410703670828	-21.0444145798993
20.6764126402732	20.0684998370126	-22.0450236873154
21.5724169296928	20.8959293069423	-23.0456327947314
22.4684212191124	21.7233587768721	-24.0462419021475
23.3644255085319	22.5507882468018	-25.0468510095636
24.2604297979515	23.3782177167316	-26.0474601169797
25.1564340873711	24.2056471866613	-27.0480692243958
26.0524383767907	25.0330766565911	-28.0486783318119
26.9484426662103	25.8605061265209	-29.049287439228
27.8444469556299	26.6879355964506	-30.0498965466441
28.7404512450494	27.5153650663804	-31.0505056540602
29.636455534469	28.3427945363101	-32.0511147614763
30.5324598238886	29.1702240062399	-33.0517238688924
31.4284641133082	29.9976534761696	-34.0523329763085
32.3244684027278	30.8250829460994	-35.0529420837246
33.2204726921473	31.6525124160291	-36.0535511911407
34.1164769815669	32.4799418859589	-37.0541602985568
35.0124812709865	33.3073713558886	-38.0547694059729
35.9084855604061	34.1348008258184	-39.055378513389
36.8044898498257	34.9622302957482	-40.055987620805
37.7004941392452	35.7896597656779	-41.0565967282211
38.5964984286648	36.6170892356077	-42.0572058356372
39.4925027180844	37.4445187055374	-43.0578149430533
40.388507007504	38.2719481754672	-44.0584240504694
41.2845112969236	39.0993776453969	-45.0590331578855
42.1805155863431	39.9268071153267	-46.0596422653016
43.0765198757627	40.7542365852564	-47.0602513727177
43.9725241651823	41.5816660551862	-48.0608604801338
44.8685284546019	42.4090955251159	-49.0614695875499
45.7645327440215	43.2365249950457	-50.062078694966
1.22642346544588	0.454011731058287	-0.915138457340485
2.42841189050992	3.67753068842241	-1.67586736681089
3.26827987919338	4.79156642897746	-2.63847308358683
4.38970892846637	5.51526010419978	-3.7867829661207
4.83450112369834	6.23070678658051	-5.29045088442524
6.40121804797382	6.80035375768156	-6.32030721433407
7.69246042815531	7.66488301210416	-7.61530067786469
8.16924499494468	8.23228981457976	-8.20341194128272
9.36895215994702	9.29260652054814	-8.83221497981932
9.94050406554599	10.1391083919191	-9.7654021523571
10.7528478164446	11.0219201452187	-10.6191827573673
11.5651915673432	11.9047318985184	-11.4729633623775
12.3775353182419	12.787543651818	-12.3267439673878
13.1898790691405	13.6703554051177	-13.180524572398
14.0022228200391	14.5531671584174	-14.0343051774082
14.8145665709378	15.435978911717	-14.8880857824185
15.6269103218364	16.3187906650167	-15.7418663874287
16.439254072735	17.2016024183164	-16.5956469924389
17.2515978236336	18.084414171616	-17.4494275974491
18.0639415745323	18.9672259249157	-18.3032082024594
18.8762853254309	19.8500376782153	-19.1569888074696
19.6886290763295	20.732849431515	-20.0107694124798
20.5009728272281	21.6156611848147	-20.86455001749
21.3133165781268	22.4984729381143	-21.7183306225003
22.1256603290254	23.381284691414	-22.5721112275105
22.938004079924	24.2640964447137	-23.4258918325207
23.7503478308227	25.1469081980133	-24.2796724375309
24.5626915817213	26.029719951313	-25.1334530425412
25.3750353326199	26.9125317046127	-25.9872336475514
26.1873790835185	27.7953434579123	-26.8410142525616
26.9997228344172	28.678155211212	-27.6947948575718
27.8120665853158	29.5609669645116	-28.5485754625821
28.6244103362144	30.4437787178113	-29.4023560675923
29.436754087113	31.326590471111	-30.2561366726025
30.2490978380117	32.2094022244106	-31.1099172776127
31.0614415889103	33.0922139777103	-31.963697882623
31.8737853398089	33.9750257310099	-32.8174784876332
32.6861290907076	34.8578374843096	-33.6712590926434
33.4984728416062	35.7406492376093	-34.5250396976536
34.3108165925048	36.6234609909089	-35.3788203026639
35.1231603434034	37.5062727442086	-36.2326009076741
35.9355040943021	38.3890844975083	-37.0863815126843
36.7478478452007	39.2718962508079	-37.9401621176946
37.5601915960993	40.1547080041076	-38.7939427227048
38.3725353469979	41.0375197574073	-39.647723327715
39.1848790978966	41.9203315107069	-40.5015039327252
39.9972228487952	42.8031432640066	-41.3552845377355
40.8095665996938	43.6859550173062	-42.2090651427457
41.6219103505925	44.5687667706059	-43.0628457477559
42.4342541014911	45.4515785239056	-43.9166263527662
