# Supplementary material for: Search model based on Kalman Filter and Monte Carlo simulation
Source: PLoS One. 2026 Feb 13;21(2):e0339117. doi: 10.1371/journal.pone.0339117 (PMC12904576; doi:10.1371/journal.pone.0339117)
Supplement: S1 Archive — This file ensures the reproducibility of the analyses and visualizations presented in the study. (ZIP) [file pone.0339117.s001.zip › Supporting Materials/Supporting Materials/results/scenario_1_PF_Path.csv]

0	1	2
1.75252699637354	1.29236126808417	-0.300522513444067
1.77354908288209	2.78817282065094	-0.830371615558459
2.38430729578148	3.70188079195395	-2.00090949536391
3.17143599687234	4.50268433110678	-3.17184462251431
3.98610897147784	5.40360494870682	-4.1254094817945
4.82104210057157	6.12519612615533	-5.1404245660676
5.69804717573118	6.63654731412474	-6.10560460026707
6.57831318490696	7.25744300277919	-7.00327609730616
7.54984562241113	7.98153069276279	-7.83376798948662
8.31845805200857	8.59142923915503	-8.61293606754538
9.2545518170861	9.35318559335833	-9.29363084766517
10.3237570757432	10.3077369191457	-9.91570596192744
11.3085277346652	11.0156996601592	-10.5583929394676
12.2804718627164	11.7380652831483	-11.0604730382791
13.2686910623023	12.4243260382727	-11.6318101295058
14.2825706958189	13.2895929444451	-12.2983756507427
15.255192184713	13.9534317796765	-12.9455256695332
16.3478241601849	14.9475256984443	-13.4512543487821
17.3998598714456	15.7240935696544	-14.0520308465376
18.3420967653704	16.4870685316923	-14.6628606074628
19.5195740446109	17.1854303158718	-15.3080239456738
20.6501488637622	17.8841301250629	-15.9683402639068
21.5227625629171	18.6976022929687	-16.55076720023
22.538184647607	19.4106432427302	-17.0716273137252
23.7751170626255	20.4226491177273	-17.908042007905
24.7302558247046	21.2273613757028	-18.5912053931291
25.7781441153128	22.1093358355656	-19.1777286244872
26.7610377459621	22.8878643311083	-19.5882619686626
27.8788814680955	23.5724495074828	-20.2565408463161
28.9374858213919	24.4564636115897	-20.8658224054999
30.0851800479418	25.2333792618243	-21.2058238774931
30.9973592021725	25.9955069127113	-22.0184459971631
31.9661069222074	27.1020689714115	-22.3982555387716
32.9189953542936	27.8307932596895	-23.153887208818
33.8942384001115	28.7502994223056	-23.9287676466786
34.9825096794723	29.6037488895497	-24.4850167452668
35.88537572554	30.3793372693672	-25.2160190943488
36.7751232418707	31.3802419018998	-25.8797811731882
37.6427712802372	31.9746088228223	-26.6496273911945
38.5387537678794	33.1058716735178	-27.2101963616682
39.8923545039709	33.7917306760347	-27.7986766596708
41.1217813622923	34.8716308453093	-28.3981524474456
41.960382298458	35.9809226643831	-29.0654467352938
43.2472877889516	36.3617985482581	-29.7000481154314
44.1924196048154	37.3582480478483	-30.5687307518666
45.2324140304371	38.1224189618119	-31.0764311210171
46.30848322347	39.0281534250494	-31.8704224406577
47.3093046894481	39.9886750765096	-32.6035521450854
48.4312662086232	40.5938560761712	-32.9878480944543
49.3509495815232	41.5430534227627	-33.8318215569078
