# Supplementary material for: Search model based on Kalman Filter and Monte Carlo simulation
Source: PLoS One. 2026 Feb 13;21(2):e0339117. doi: 10.1371/journal.pone.0339117 (PMC12904576; doi:10.1371/journal.pone.0339117)
Supplement: S1 Archive — This file ensures the reproducibility of the analyses and visualizations presented in the study. (ZIP) [file pone.0339117.s001.zip › Supporting Materials/Supporting Materials/results/scenario_1_RRT_Path.csv]

0	1	2
1.75252699637354	1.29236126808417	-0.300522513444067
5.45904519063389	2.9191380033137	-3.08534073929368
8.54064160230043	4.72453794013736	-5.93933563481095
10.9736040508791	7.4928832027595	-9.19293478888612
12.9750853508443	11.4117943983446	-11.7945485023211
15.0215188367432	16.4949316499792	-14.5431806227905
17.5834585899156	21.039978077991	-17.6892188873035
20.1063156308878	24.8475091298728	-21.4676282941213
23.3489033361503	27.7916033527573	-25.2548441824138
27.4902916626951	30.4597066268177	-27.4969898372711
33.0772128114375	32.7503328163653	-29.42161520246
37.7697130114221	34.6371175615799	-31.7069633295221
41.2553934589401	36.3566691397693	-35.5605298296088
43.413914513861	39.6742372939478	-39.2607974298082
45.4122101866344	42.8058240244998	-41.3847964937874
46.9367674231312	45.8453699294126	-41.6980927994053
