# Supplementary material for: Search model based on Kalman Filter and Monte Carlo simulation
Source: PLoS One. 2026 Feb 13;21(2):e0339117. doi: 10.1371/journal.pone.0339117 (PMC12904576; doi:10.1371/journal.pone.0339117)
Supplement: S1 Archive — This file ensures the reproducibility of the analyses and visualizations presented in the study. (ZIP) [file pone.0339117.s001.zip › Supporting Materials/Supporting Materials/results/scenario_2_KF-MC-PS_Path.csv]

0	1	2
6.92222935134605	5.34348496184994	-29.7108772351284
6.89737233327026	5.34599621886502	-29.7049518699146
6.90121151705225	5.33257474510761	-29.690871039801
6.9263461919203	5.32379672575977	-29.6791716050292
6.92462908304128	5.32692180872013	-29.6702866030644
6.91815212235301	5.33639497706265	-29.6785375675513
6.90270710619622	5.33159351372081	-29.6873396153131
6.90242649823578	5.33420791477189	-29.6938261673528
6.89937416945748	5.33437222600773	-29.6983707772989
6.89775736611075	5.33425818810445	-29.7003392591616
6.89915098789937	5.33174734127946	-29.6931231789589
6.89879590188437	5.3261597809125	-29.6886708903729
6.90191001044176	5.32305336355465	-29.6906068487799
6.90269972594478	5.32526437099045	-29.6975419962873
6.90043982882462	5.32589361220339	-29.6965638797887
6.89775199978462	5.3334601495733	-29.6936189185117
6.89675245689991	5.33070996346475	-29.6935566337864
6.89433458440396	5.33154978126914	-29.6928731758813
6.8975380384886	5.33211569955726	-29.6993260106087
6.89832411959494	5.32626996396476	-29.694994471091
6.8981771049188	5.33115319403176	-29.7005851464459
6.8983568023876	5.32693307802712	-29.6963969842253
6.89715556666954	5.324658958771	-29.697290228799
6.8966784885734	5.31918219808615	-29.6917794707152
6.89426440097588	5.31823356454747	-29.6951310088406
6.89467902311626	5.32752526539057	-29.693019800543
6.89830079601305	5.33167011346963	-29.6950470961411
6.90347584386979	5.33231700385465	-29.6916641988804
6.90067098132884	5.33425820779855	-29.6964573644719
6.89167644749382	5.34119770691579	-29.7006272084273
8.92222935134605	5.34348496184994	-29.7108772351284
8.33644291371914	6.75769852422304	-29.7108772351284
6.92222935134605	7.34348496184994	-29.7108772351284
5.50801578897295	6.75769852422304	-29.7108772351284
4.92222935134605	5.34348496184994	-29.7108772351284
5.50801578897295	3.92927139947685	-29.7108772351284
6.92222935134605	3.34348496184994	-29.7108772351284
8.33644291371914	3.92927139947685	-29.7108772351284
8.89737233327026	5.34599621886502	-29.7049518699146
8.31158589564335	6.76020978123812	-29.7049518699146
6.89737233327026	7.34599621886502	-29.7049518699146
5.48315877089716	6.76020978123812	-29.7049518699146
4.89737233327026	5.34599621886502	-29.7049518699146
5.48315877089716	3.93178265649193	-29.7049518699146
6.89737233327026	3.34599621886502	-29.7049518699146
8.31158589564335	3.93178265649193	-29.7049518699146
8.90121151705225	5.33257474510761	-29.690871039801
8.31542507942535	6.74678830748071	-29.690871039801
6.90121151705225	7.33257474510761	-29.690871039801
5.48699795467916	6.74678830748071	-29.690871039801
4.90121151705225	5.33257474510761	-29.690871039801
5.48699795467916	3.91836118273452	-29.690871039801
6.90121151705225	3.33257474510761	-29.690871039801
8.31542507942535	3.91836118273452	-29.690871039801
8.9263461919203	5.32379672575977	-29.6791716050292
8.34055975429339	6.73801028813286	-29.6791716050292
6.9263461919203	7.32379672575977	-29.6791716050292
5.5121326295472	6.73801028813286	-29.6791716050292
4.9263461919203	5.32379672575977	-29.6791716050292
5.5121326295472	3.90958316338667	-29.6791716050292
6.9263461919203	3.32379672575977	-29.6791716050292
8.34055975429339	3.90958316338667	-29.6791716050292
8.92462908304128	5.32692180872013	-29.6702866030644
8.33884264541437	6.74113537109323	-29.6702866030644
6.92462908304128	7.32692180872013	-29.6702866030644
5.51041552066818	6.74113537109323	-29.6702866030644
4.92462908304128	5.32692180872013	-29.6702866030644
5.51041552066818	3.91270824634704	-29.6702866030644
6.92462908304128	3.32692180872013	-29.6702866030644
8.33884264541437	3.91270824634704	-29.6702866030644
8.91815212235301	5.33639497706265	-29.6785375675513
8.33236568472611	6.75060853943574	-29.6785375675513
6.91815212235301	7.33639497706265	-29.6785375675513
5.50393855997992	6.75060853943574	-29.6785375675513
4.91815212235301	5.33639497706265	-29.6785375675513
5.50393855997991	3.92218141468955	-29.6785375675513
6.91815212235301	3.33639497706265	-29.6785375675513
8.3323656847261	3.92218141468955	-29.6785375675513
8.90270710619622	5.33159351372081	-29.6873396153131
8.31692066856931	6.74580707609391	-29.6873396153131
6.90270710619622	7.33159351372081	-29.6873396153131
5.48849354382312	6.74580707609391	-29.6873396153131
4.90270710619622	5.33159351372081	-29.6873396153131
5.48849354382312	3.91737995134772	-29.6873396153131
6.90270710619622	3.33159351372081	-29.6873396153131
8.31692066856931	3.91737995134772	-29.6873396153131
8.90242649823578	5.33420791477189	-29.6938261673528
8.31664006060887	6.74842147714499	-29.6938261673528
6.90242649823578	7.33420791477189	-29.6938261673528
5.48821293586268	6.74842147714499	-29.6938261673528
4.90242649823578	5.33420791477189	-29.6938261673528
5.48821293586268	3.9199943523988	-29.6938261673528
6.90242649823578	3.33420791477189	-29.6938261673528
8.31664006060887	3.9199943523988	-29.6938261673528
8.89937416945748	5.33437222600773	-29.6983707772989
8.31358773183058	6.74858578838082	-29.6983707772989
6.89937416945748	7.33437222600773	-29.6983707772989
5.48516060708439	6.74858578838082	-29.6983707772989
4.89937416945748	5.33437222600773	-29.6983707772989
5.48516060708439	3.92015866363464	-29.6983707772989
6.89937416945748	3.33437222600773	-29.6983707772989
8.31358773183058	3.92015866363463	-29.6983707772989
8.89775736611075	5.33425818810445	-29.7003392591616
8.31197092848384	6.74847175047755	-29.7003392591616
6.89775736611075	7.33425818810445	-29.7003392591616
5.48354380373765	6.74847175047755	-29.7003392591616
4.89775736611075	5.33425818810445	-29.7003392591616
5.48354380373765	3.92004462573136	-29.7003392591616
6.89775736611075	3.33425818810445	-29.7003392591616
8.31197092848384	3.92004462573136	-29.7003392591616
8.89915098789937	5.33174734127946	-29.6931231789589
8.31336455027247	6.74596090365256	-29.6931231789589
6.89915098789937	7.33174734127946	-29.6931231789589
5.48493742552628	6.74596090365256	-29.6931231789589
4.89915098789937	5.33174734127946	-29.6931231789589
5.48493742552628	3.91753377890637	-29.6931231789589
6.89915098789937	3.33174734127946	-29.6931231789589
8.31336455027247	3.91753377890637	-29.6931231789589
8.89879590188437	5.3261597809125	-29.6886708903729
8.31300946425747	6.74037334328559	-29.6886708903729
6.89879590188437	7.3261597809125	-29.6886708903729
5.48458233951128	6.74037334328559	-29.6886708903729
4.89879590188437	5.3261597809125	-29.6886708903729
5.48458233951128	3.9119462185394	-29.6886708903729
6.89879590188437	3.3261597809125	-29.6886708903729
8.31300946425747	3.9119462185394	-29.6886708903729
8.90191001044176	5.32305336355465	-29.6906068487799
8.31612357281485	6.73726692592774	-29.6906068487799
6.90191001044176	7.32305336355465	-29.6906068487799
5.48769644806866	6.73726692592774	-29.6906068487799
4.90191001044176	5.32305336355465	-29.6906068487799
5.48769644806866	3.90883980118155	-29.6906068487799
6.90191001044176	3.32305336355465	-29.6906068487799
8.31612357281485	3.90883980118155	-29.6906068487799
8.90269972594478	5.32526437099045	-29.6975419962873
8.31691328831787	6.73947793336354	-29.6975419962873
6.90269972594478	7.32526437099045	-29.6975419962873
5.48848616357168	6.73947793336354	-29.6975419962873
4.90269972594478	5.32526437099045	-29.6975419962873
5.48848616357168	3.91105080861735	-29.6975419962873
6.90269972594478	3.32526437099045	-29.6975419962873
8.31691328831787	3.91105080861735	-29.6975419962873
8.90043982882462	5.32589361220339	-29.6965638797887
8.31465339119771	6.74010717457648	-29.6965638797887
6.90043982882462	7.32589361220339	-29.6965638797887
5.48622626645152	6.74010717457648	-29.6965638797887
4.90043982882462	5.32589361220339	-29.6965638797887
5.48622626645152	3.9116800498303	-29.6965638797887
6.90043982882462	3.32589361220339	-29.6965638797887
8.31465339119771	3.91168004983029	-29.6965638797887
8.89775199978462	5.3334601495733	-29.6936189185117
8.31196556215772	6.7476737119464	-29.6936189185117
6.89775199978462	7.3334601495733	-29.6936189185117
5.48353843741153	6.7476737119464	-29.6936189185117
4.89775199978462	5.3334601495733	-29.6936189185117
5.48353843741153	3.91924658720021	-29.6936189185117
6.89775199978462	3.3334601495733	-29.6936189185117
8.31196556215771	3.91924658720021	-29.6936189185117
8.89675245689991	5.33070996346475	-29.6935566337864
8.31096601927301	6.74492352583784	-29.6935566337864
6.89675245689991	7.33070996346475	-29.6935566337864
5.48253889452682	6.74492352583784	-29.6935566337864
4.89675245689991	5.33070996346475	-29.6935566337864
5.48253889452682	3.91649640109165	-29.6935566337864
6.89675245689991	3.33070996346475	-29.6935566337864
8.31096601927301	3.91649640109165	-29.6935566337864
8.89433458440396	5.33154978126914	-29.6928731758813
8.30854814677706	6.74576334364223	-29.6928731758813
6.89433458440396	7.33154978126914	-29.6928731758813
5.48012102203087	6.74576334364223	-29.6928731758813
4.89433458440396	5.33154978126914	-29.6928731758813
5.48012102203086	3.91733621889604	-29.6928731758813
6.89433458440396	3.33154978126914	-29.6928731758813
8.30854814677705	3.91733621889604	-29.6928731758813
8.8975380384886	5.33211569955726	-29.6993260106087
8.3117516008617	6.74632926193035	-29.6993260106087
6.8975380384886	7.33211569955726	-29.6993260106087
5.48332447611551	6.74632926193035	-29.6993260106087
4.8975380384886	5.33211569955726	-29.6993260106087
5.48332447611551	3.91790213718416	-29.6993260106087
6.8975380384886	3.33211569955726	-29.6993260106087
8.3117516008617	3.91790213718416	-29.6993260106087
8.89832411959494	5.32626996396476	-29.694994471091
8.31253768196803	6.74048352633786	-29.694994471091
6.89832411959494	7.32626996396476	-29.694994471091
5.48411055722184	6.74048352633786	-29.694994471091
4.89832411959494	5.32626996396476	-29.694994471091
5.48411055722184	3.91205640159167	-29.694994471091
6.89832411959494	3.32626996396476	-29.694994471091
8.31253768196803	3.91205640159167	-29.694994471091
8.8981771049188	5.33115319403176	-29.7005851464459
8.3123906672919	6.74536675640486	-29.7005851464459
6.8981771049188	7.33115319403176	-29.7005851464459
5.48396354254571	6.74536675640486	-29.7005851464459
4.8981771049188	5.33115319403176	-29.7005851464459
5.48396354254571	3.91693963165867	-29.7005851464459
6.8981771049188	3.33115319403176	-29.7005851464459
8.3123906672919	3.91693963165867	-29.7005851464459
8.8983568023876	5.32693307802712	-29.6963969842253
8.3125703647607	6.74114664040022	-29.6963969842253
6.8983568023876	7.32693307802712	-29.6963969842253
5.48414324001451	6.74114664040022	-29.6963969842253
4.8983568023876	5.32693307802712	-29.6963969842253
5.48414324001451	3.91271951565403	-29.6963969842253
6.8983568023876	3.32693307802712	-29.6963969842253
8.3125703647607	3.91271951565403	-29.6963969842253
8.89715556666954	5.324658958771	-29.697290228799
8.31136912904264	6.7388725211441	-29.697290228799
6.89715556666954	7.324658958771	-29.697290228799
5.48294200429645	6.7388725211441	-29.697290228799
4.89715556666954	5.324658958771	-29.697290228799
5.48294200429645	3.91044539639791	-29.697290228799
6.89715556666954	3.324658958771	-29.697290228799
8.31136912904264	3.91044539639791	-29.697290228799
8.8966784885734	5.31918219808615	-29.6917794707152
8.3108920509465	6.73339576045924	-29.6917794707152
6.8966784885734	7.31918219808615	-29.6917794707152
5.48246492620031	6.73339576045924	-29.6917794707152
4.8966784885734	5.31918219808615	-29.6917794707152
5.48246492620031	3.90496863571305	-29.6917794707152
6.8966784885734	3.31918219808615	-29.6917794707152
8.3108920509465	3.90496863571305	-29.6917794707152
8.89426440097588	5.31823356454747	-29.6951310088406
8.30847796334898	6.73244712692056	-29.6951310088406
6.89426440097588	7.31823356454747	-29.6951310088406
5.48005083860279	6.73244712692056	-29.6951310088406
4.89426440097588	5.31823356454747	-29.6951310088406
5.48005083860279	3.90402000217437	-29.6951310088406
6.89426440097588	3.31823356454747	-29.6951310088406
8.30847796334898	3.90402000217437	-29.6951310088406
8.89467902311626	5.32752526539057	-29.693019800543
8.30889258548936	6.74173882776367	-29.693019800543
6.89467902311626	7.32752526539057	-29.693019800543
5.48046546074317	6.74173882776367	-29.693019800543
4.89467902311626	5.32752526539057	-29.693019800543
5.48046546074317	3.91331170301748	-29.693019800543
6.89467902311626	3.32752526539057	-29.693019800543
8.30889258548936	3.91331170301748	-29.693019800543
8.89830079601305	5.33167011346963	-29.6950470961411
8.31251435838615	6.74588367584272	-29.6950470961411
6.89830079601305	7.33167011346963	-29.6950470961411
5.48408723363996	6.74588367584272	-29.6950470961411
4.89830079601305	5.33167011346963	-29.6950470961411
5.48408723363996	3.91745655109653	-29.6950470961411
6.89830079601305	3.33167011346963	-29.6950470961411
8.31251435838615	3.91745655109653	-29.6950470961411
8.90347584386979	5.33231700385465	-29.6916641988804
8.31768940624288	6.74653056622775	-29.6916641988804
6.90347584386979	7.33231700385465	-29.6916641988804
5.48926228149669	6.74653056622775	-29.6916641988804
4.90347584386979	5.33231700385465	-29.6916641988804
5.48926228149669	3.91810344148156	-29.6916641988804
6.90347584386979	3.33231700385465	-29.6916641988804
8.31768940624288	3.91810344148156	-29.6916641988804
8.90067098132884	5.33425820779855	-29.6964573644719
8.31488454370193	6.74847177017165	-29.6964573644719
6.90067098132884	7.33425820779855	-29.6964573644719
5.48645741895574	6.74847177017165	-29.6964573644719
4.90067098132884	5.33425820779855	-29.6964573644719
5.48645741895574	3.92004464542546	-29.6964573644719
6.90067098132884	3.33425820779855	-29.6964573644719
8.31488454370193	3.92004464542546	-29.6964573644719
8.89167644749383	5.34119770691579	-29.7006272084273
8.30589000986692	6.75541126928889	-29.7006272084273
6.89167644749382	7.34119770691579	-29.7006272084273
5.47746288512073	6.75541126928889	-29.7006272084273
4.89167644749382	5.34119770691579	-29.7006272084273
5.47746288512073	3.9269841445427	-29.7006272084273
6.89167644749382	3.34119770691579	-29.7006272084273
8.30589000986692	3.92698414454269	-29.7006272084273
9.9648534451	5.05695278342996	-31.4095876920707
13.2836051668311	5.30608423270766	-29.1362502888723
10.9314668047964	7.35546154369969	-27.1154300799281
13.7255920143045	7.9490568282968	-22.6737762302963
17.1035804620829	8.65529600308753	-19.7667640957291
17.9253209222513	8.15292730381394	-21.5213456884475
24.5557067204637	10.6327607121461	-21.1676557496963
29.7163114237819	14.5309563363038	-23.0252612045234
29.8478185605988	18.3438908827083	-26.7752100871573
27.5819491106771	19.38229761323	-25.0887335699499
30.3539825447169	22.2976110976658	-23.085376532391
31.2663775603729	23.6276250838752	-25.7555970121038
33.1104835782752	24.9677285674981	-26.384010515532
33.8516637882213	25.0186193331981	-28.3484429967762
30.6755947290293	25.1516124754365	-30.3922431071635
34.9425716204058	23.8924952292786	-29.3144663640364
36.7122686939909	21.426873255247	-30.443988658842
39.8818295896118	18.3758996500251	-27.8344108799483
42.7205702374907	16.9606169360464	-28.2057396003687
45.6775364080652	16.2843195400571	-30.8738477104905
48.4840758725309	16.3760638681124	-33.172704083258
47.6810590971207	18.8318115861204	-33.036096591179
47.8751056537407	18.384592553657	-33.6882567365253
49.8935644473978	18.2750059767143	-37.3660068840615
47.1138128992056	19.8878479859642	-37.8415434512846
48.9849326546235	18.5532080399967	-41.6472884563949
53.0094783604071	15.4045259499057	-39.7966568225233
54.82329429511	13.6109642816516	-41.2896668402291
57.3876901627739	13.833766887988	-39.708816501134
57.1920519317296	11.8040852002205	-39.015083917219
63.0762484279173	12.7544719183915	-42.8452351943293
63.1183078214536	13.2749380193037	-45.523527003004
66.5853617095201	15.0426593576298	-42.6410841791991
68.7926536073333	16.3518354800598	-41.0574983110348
70.4780192331151	16.8264643182018	-45.2956629885557
74.1471014010441	16.4566312852115	-46.7166623821047
76.5575315619194	18.8536509968213	-47.4368274053575
77.5775539694902	25.1101425929099	-48.4535747535052
76.6631971944776	27.3603142926513	-50.0377018380777
78.6945445914698	28.8343979177445	-51.9928233546511
80.9947857625593	26.4708578557873	-56.1471453295403
84.0128281228297	27.2718470404776	-55.3826511830215
83.9622425357001	25.7961598642507	-55.430454269819
87.3053288487107	26.9944191406835	-54.2030337488994
88.9035234164631	28.6824786656936	-54.9033868712525
92.2333257002631	27.7715693184498	-55.5331764548779
95.6481544280473	27.0939876625344	-55.2596468913653
98.4567865258178	28.8021575470616	-54.7004923089289
97.1101862151518	27.0871682423875	-56.1735120982101
97.7434419744059	27.5235582386303	-54.8988142634197
97.1922713497341	26.9062608755468	-55.6834655141121
98.4425678198778	25.6686101790734	-57.1753949351415
98.250105039139	26.1528291979477	-59.8869528428581
96.3967520746052	25.4482643334311	-59.8584574534608
99.2631942872331	28.0749255199701	-61.1442583121753
99.0989992929703	29.0935839167779	-60.758240219793
102.619889592759	28.5679177018832	-59.5511199133286
104.762599319146	29.5163297700597	-56.5892027829443
106.902447932611	26.6681790585808	-59.3908515221556
103.206673819736	25.2822455435329	-56.3987030974194
