# Supplementary material for: Search model based on Kalman Filter and Monte Carlo simulation
Source: PLoS One. 2026 Feb 13;21(2):e0339117. doi: 10.1371/journal.pone.0339117 (PMC12904576; doi:10.1371/journal.pone.0339117)
Supplement: S1 Archive — This file ensures the reproducibility of the analyses and visualizations presented in the study. (ZIP) [file pone.0339117.s001.zip › Supporting Materials/Supporting Materials/results/scenario_2_PF_Path.csv]

0	1	2
6.89844250964133	5.33022993655548	-29.6916505783654
8.00955362075244	6.4413410476666	-30.247206133921
9.12066473186355	7.55245215877771	-30.8027616894765
10.2317758429747	8.66356326988882	-31.3583172450321
11.3428869540858	9.77467438099993	-31.9138728005876
12.4539980651969	10.885785492111	-32.4694283561432
13.565109176308	11.9968966032222	-33.0249839116987
14.6762202874191	13.1080077143333	-33.5805394672543
15.7873313985302	14.2191188254444	-34.1360950228098
16.8984425096413	15.3302299365555	-34.6916505783654
