# Supplementary material for: Search model based on Kalman Filter and Monte Carlo simulation
Source: PLoS One. 2026 Feb 13;21(2):e0339117. doi: 10.1371/journal.pone.0339117 (PMC12904576; doi:10.1371/journal.pone.0339117)
Supplement: S1 Archive — This file ensures the reproducibility of the analyses and visualizations presented in the study. (ZIP) [file pone.0339117.s001.zip › Supporting Materials/Supporting Materials/results/scenario_2_Rests on the seafloor_targets.csv]

0	1	2
6.89844250964133	5.33022993655548	-29.6916505783654
8.30564307886553	-0.433864693660148	-29.6716305764156
-0.208476825365335	-1.91889458197459	-30.3124017168583
0.482943561223916	4.16510598963622	-29.1796143198552
-2.81526980217592	-9.50299810265592	-28.758806815232
-7.45994171060208	-2.19824555253701	-30.6486273894967
7.63448712849826	-5.58252871922942	-31.1146837181504
-8.85912377006345	-4.00062261287148	-29.6440929691129
7.85078079155451	-2.44956630549633	-28.9553039666328
-6.60475627888571	5.94814107771633	-29.14128671873
9.05970524040251	1.61189598342601	-28.7317514849102
-2.86302400345245	-3.84092861088623	-29.3664774210838
1.62933285091771	-6.31333266866573	-30.8612688953868
-3.58373079094263	-0.982616459490366	-29.6654884429953
3.30973865123888	4.6600217598885	-28.5605863184616
-3.09542896037684	7.05938786630952	-30.5876344732816
-5.97192818061493	-2.4948000404876	-31.1798690540096
7.40323996464983	1.36137999194725	-30.5864951971497
9.42834606338998	-1.63006584433739	-32.4252377471041
5.17335496400568	-1.10419041620501	-30.843003428683
1.42244358391366	-3.68878394983471	-29.732744567218
4.146710427237	2.96280829661729	-29.7679355683284
-5.28859726481063	-1.91122566107053	-29.3549146490193
-6.86304914122283	2.5118265177381	-30.901819500754
-1.76479911659445	-4.9436942297632	-32.0636258503692
-1.91552965773827	-0.118780065064723	-30.650208251668
-1.89940517181017	8.93727923765485	-30.3926280394151
-5.33990170400208	-0.289267909888012	-30.3434615418014
-4.88051839981181	5.53790527745074	-30.770749029073
-4.43163973262831	-7.19173748701465	-30.2638763272586
7.94056476057883	2.6786513572885	-30.6157555149114
-0.783328681521906	8.78512945746653	-30.0793295976868
-7.45697568704959	4.19307967216394	-30.4308355256415
2.57232865944561	-1.81864809247785	-28.6333943825048
1.28159654433727	5.91180557082968	-30.195069114394
-1.90422840296944	-0.558581451382029	-29.0271302398197
2.07229090510799	-0.225342515550911	-30.871380773628
-5.44329377194232	2.18403345385415	-29.683486708825
-2.94138409798169	7.33182822984283	-29.9044949194228
6.05200937407207	-3.77365014287744	-29.8734699551843
6.3747767450357	-7.18632987220924	-31.4218211020247
-5.0456567522261	0.691699456830336	-30.3971661379457
-4.34968796703879	-6.81273070642096	-29.3431253292918
8.02959665798382	1.76140571588522	-29.8322600429667
-2.39341727432302	-2.81563257040859	-29.7412262808952
6.2422230089235	4.25081623344647	-29.295994778049
-0.302602443604449	5.90631765559941	-29.3656515310607
-5.85411049732303	1.67315008121065	-31.1163390671418
-1.7684497983813	-8.95568219965684	-29.6854347307693
7.62696868111622	-0.782683644728159	-29.3462453624343
1.45708640322389	-3.76407064086747	-29.9132783115328
7.33432856171487	4.72502116993464	-30.1251063114683
-6.78923664516766	-2.21358360680607	-31.0708320382195
3.02603708101049	-0.427749532514866	-30.0837247772645
4.94103423962072	4.21285337455125	-29.5141076222728
-6.11758160110007	1.57008783543017	-29.53061907955
-4.80499575600414	-7.0850437558021	-29.0198967536602
-2.73787681444474	9.4430749897023	-31.4767346251645
4.21847950270106	2.68868183550811	-28.8515925124058
6.54681017172709	2.93620740187112	-29.944585327775
-2.372975870692	6.72655153941868	-30.3042115066844
2.77479999216451	-0.191143500389485	-31.2502378840432
5.09517650743175	7.8813975761834	-29.062181067161
1.48709451075174	6.90713733783238	-30.1838126258324
-3.41230442203752	4.19809879926249	-29.3701661880891
2.57571725494834	-2.98882449751538	-30.6245788711952
3.09607417126339	-6.06746684187242	-28.6149591242377
-7.04835973161197	-4.46989668427903	-30.305081748834
-2.1752572354613	4.09131415738814	-28.8925412684381
3.33782181150071	-7.02209761482816	-28.5428227499979
-6.01807884839125	-4.85150820910438	-30.7741357691307
4.21244646876523	-1.52008043027097	-30.6167293912089
-7.08954707265198	-5.92546456382982	-30.3675618005719
-0.637419357497562	0.901756857300742	-30.0197368352487
0.010862369148589	1.90439914441754	-30.182353772773
6.11539335455307	0.58462930289454	-30.22987364738
-4.781747655101	5.05004634482437	-29.1822710019179
0.101503041715609	8.73102963208312	-30.8013877187925
-5.62404061227581	5.36602081674112	-30.1268472786558
0.621981072034567	-6.31074569762633	-27.2340490057865
-9.34520111202699	1.71101197711907	-29.5630608753395
5.36104172882886	-3.37286734668203	-30.8214298290434
-0.487167560128881	-1.99053912995547	-32.281635063962
2.2208206580135	-4.60216801760228	-30.89121011648
0.0940782259363578	1.30076388443168	-31.5861314615102
4.31856495170956	-1.51003398349003	-27.8012596260295
4.01814455276422	7.60811565654831	-31.8522396128476
-0.99327999010327	-7.53694668728147	-29.9555076621113
-6.03413730169151	4.23962207084196	-30.7347896866238
-1.77177174322793	-2.75545315883448	-28.1685755882724
-4.76916967762288	8.16409317884028	-27.8726728256235
-3.41515859741836	-4.20796379964361	-30.1191321052952
5.70438248995895	-3.83152879060566	-29.0183547310989
2.52916972551378	0.836214176971384	-28.9765626877639
-1.37749179305036	-3.6017985662594	-31.7343930340815
-0.275644148443428	-1.09104769225537	-30.6827806361181
4.32174536468146	1.7656187270062	-31.620416001596
2.82104827681698	7.09009275868146	-29.3195573252804
8.34637004154804	5.26212885338429	-29.4021798576273
5.53179046869139	1.1489707141293	-30.6191815385613
-1.47493076387405	-0.142851761621579	-31.5599109533517
6.66809707508442	-5.68001179390297	-30.8373961867951
-4.90586557471753	-6.3309410776688	-29.9117789692351
-3.10577333958149	1.85111260992338	-28.4278915185483
4.33322751756852	-1.34412827040948	-29.9770765535604
5.38883665457755	-2.20262680658121	-28.7879109223769
-3.6920663165001	-2.75293858700167	-29.7563017042594
-3.71885861184596	-6.49052862052923	-31.3567350583919
4.00322293133875	3.55789099891975	-30.4264912369415
2.62230961477729	4.94612655015969	-30.8293719066178
-4.22048383327191	3.9390356243519	-30.323378489299
1.66403082151584	-4.58999217195606	-29.8243504122987
2.86952793138112	-9.04644255074969	-30.5639318798397
-7.40932091352593	-2.0243069711723	-30.5072723343705
3.91825960543622	-3.4569643325233	-30.9850900141308
1.13358835044264	-0.755207400485814	-30.6271927103583
-0.407661397705323	-0.653338296658436	-30.1827206897926
-0.523686729500116	4.14411849482688	-30.2229110808835
-1.86495365108582	-4.83583690976361	-31.9306568560332
-2.42834507534462	7.66141091156643	-29.5497670634606
-2.57792037750058	-7.78231281551933	-29.4456748782586
9.25231109482709	-2.91581135019849	-29.7693658961119
-6.65689133226982	-1.5525987163569	-30.3047024169519
4.00328588416969	-0.926869555135787	-28.7111341985328
-7.19266468899556	-5.87318556322923	-30.456167949748
9.43623160107745	-2.90261630997058	-31.7234754943695
5.21125745048081	-0.107173031788761	-30.9713441431791
3.92690791372129	-4.17811280723463	-30.1793643965588
-5.91047084982446	-0.533322077035911	-31.535380210192
-3.17055454354249	-6.78264508124344	-30.507780267155
-4.56679645023939	-6.32805420110062	-30.2196717730129
3.94322145650432	-7.29309101356174	-28.2850205119471
8.13892635019622	-4.01244505801392	-30.5422006628104
-7.76896513782783	-0.327285316738135	-28.983193457281
-8.71129564572313	4.31064922179739	-30.985952171232
5.27993152266157	3.72462331128584	-29.4499609350236
7.27678502587713	0.142768864013843	-29.4942005210329
-9.12989648784178	1.928226154774	-30.9268724423852
-9.35946399239148	0.374261083709388	-28.8833722451642
3.86598906648805	-2.45317881578642	-29.4464568161277
0.133033360086293	1.97234561853647	-30.1280767842179
-5.37100120908488	6.03381617781963	-28.4737341806808
0.907903857729579	1.20784480879044	-28.7263440134018
2.81323500277013	-3.96357484054258	-30.2384634105151
2.36689607092055	-6.66692325670241	-28.9206731520033
-7.33443779656486	6.13655380379192	-29.3880316830416
3.59994914840978	8.21160639888246	-30.6075531640946
6.35348327628106	4.10143497935913	-30.0904294400704
7.89093375081145	0.169958821226469	-28.718496452951
9.48335469847244	-0.38718323388592	-30.4016085672784
7.25198157472969	-0.414019464968914	-28.2512336657302
-7.93965299816684	-2.02067195143444	-29.4532444570315
2.02756736632	-7.41311055473678	-32.6022814283238
-4.72899780403604	-1.09801715599558	-29.6247703557951
8.05130402880114	3.9349647195251	-29.8760200450701
1.81326206912351	6.0133219132637	-29.8490244564355
5.05731019873551	1.65739600444548	-31.8389092185766
2.45335531665622	-4.14629815560439	-30.4085813176751
-6.28680745930244	-6.66077212199648	-29.8131859348282
-6.59302751323225	3.77396105791283	-33.1231321953968
-4.73818775206995	0.716902855812722	-29.3525928947217
-7.52540339625787	5.44896153965808	-28.5580291507055
2.39200889407663	-0.19641753063655	-32.0981391444803
-3.80003393099608	-1.76326268266688	-30.094881710124
6.7548501119946	-5.83105865175993	-30.5903133194263
6.85542133551419	1.10471470065191	-29.4400347393777
6.14602597941195	7.85651525081958	-30.4388208089246
-6.9025171631258	0.563315740040724	-29.1478294502162
-9.62453380496463	1.8501144121123	-32.1520226123159
-5.04549988557121	6.10919896768999	-30.3721437682113
5.97827911207037	-7.33142054467221	-30.300247878875
-2.73181901221915	4.09525669449678	-29.4252479579282
7.93510550430584	-2.7837702236003	-29.8573086528795
4.38992764732735	-6.69070685730611	-28.99187024782
-1.60214405911224	6.37146312576477	-30.4374073851022
6.47565822872306	3.91187725398635	-28.9705783164667
-2.25228608436017	2.59414896206312	-32.004661036211
4.91990439456563	-7.08654703236479	-30.4324732344055
-1.28934488989788	4.45092221337128	-31.5663417865343
2.28687258300657	-2.34767597331077	-30.590444664624
2.47177170801634	1.28302378497757	-29.90113873836
1.79175020812164	-1.22062752735403	-31.109384101845
6.01813630397317	-2.27707794205721	-31.2096940318674
0.843815051277796	1.36238935896525	-29.3654737380648
-6.98451252951653	-4.45486599237506	-30.6159508790365
-3.42232367006025	-6.83760505683916	-30.0906110388888
8.41611374570267	3.65632729129825	-31.966302627533
-2.79951233778788	6.19737591008262	-30.2869743490841
4.05153381860339	4.08175203475115	-30.7210220175263
-2.21639528050034	-5.48672127522004	-28.5032935678474
-1.27629441342978	-0.823706086184171	-28.2133835167926
0.81494602529355	-3.62231083073492	-31.3282440875666
-2.18208092375751	0.394596285614245	-30.5785648292869
-9.5525674930193	-0.606418673817895	-30.9716147658231
-1.43857374701946	-3.33333999455837	-30.9606728496594
9.7152793943607	0.182444821578457	-28.9793672072129
3.64344203829681	3.86422862545152	-29.3592967773857
-2.83601123950591	0.11900730784596	-31.3244282365357
2.42633643425607	-7.28833687453039	-30.5931736881189
5.13594452481077	-6.94716123315851	-29.5520433695181
-4.07143444698943	5.93190838478713	-30.3402334139392
4.05542712338279	3.83939901041597	-29.8948722040092
-2.29014375690514	-4.50538398951564	-28.6556204799772
4.71246979275485	7.43398706263245	-31.8681561732861
1.48628832110844	0.596048893542299	-30.4502387148856
-4.02367661483543	5.73857161807291	-30.1808609757643
0.847012703669229	-2.30844510573014	-31.1969800301053
-5.72429557154327	-4.19796397624163	-29.5164412969989
2.44166194322613	-2.13882529390795	-28.3890477981771
6.88036680305688	-2.03180277013326	-30.7011062626831
1.6361345927122	-9.2865183892635	-30.7907962693189
9.67288177267376	-0.891228157082766	-28.9561601007391
3.33657053075292	-0.137540788297067	-29.6299769312557
0.140633964039361	6.92008781480381	-30.4771980755174
3.29162745097167	2.67499945678544	-30.5537606198401
7.88177841919986	0.887913911565816	-31.2237186138784
-3.50246494146908	3.34902249097143	-30.1229459361381
1.19341649872865	8.24793182444745	-30.0995729288211
-1.87325554955404	-1.32477937964843	-29.2287843196601
-0.930425630788953	-2.38130239980562	-30.2905533799804
3.39675804450447	3.17583307919252	-32.1368155594896
-3.60708817908214	8.81246207243471	-29.884484885733
4.54175099905537	-6.2114295469242	-29.2552074509786
-4.88378227614472	4.9541155548087	-30.3435084553744
8.54300772383033	-4.69027291888047	-30.0523322665118
5.97390809233574	4.02209855493329	-30.0466750050491
5.74644713060668	1.2694655749239	-28.0631978166885
-7.06098495296042	-3.9577387826726	-28.306738282833
6.18325292872778	-0.790982827790918	-31.9333734801223
-2.99986374453126	-4.41680552652674	-30.0635771528131
-5.71207684820282	-6.4546394462819	-29.1554472804599
4.62575026075762	-5.78511564786785	-31.9437914270022
-6.50973326217465	-5.1996408143182	-29.595684303356
9.63153224033237	0.802039255488277	-29.7685910848996
-4.04310458801274	6.35639275741871	-28.5365773971603
-3.81690401238127	5.42010084430669	-30.7625918494528
-0.825571950474158	-5.19629993946803	-29.6574003404278
-8.59445161862345	-4.90232366799298	-31.3128495224056
4.65201452361206	-8.23418141501046	-30.0167315943913
9.05190162545539	1.76871944919607	-31.5577603716861
-3.4795115519719	-2.55193676694661	-29.5725317052434
2.12796887747826	8.40053853200768	-29.9156834388995
0.500629505253981	8.17944418529056	-29.4257484743976
-3.5681432340572	-6.1557525394209	-31.3952263390091
-0.675807822036147	1.8253839164412	-30.0755668234021
0.93361162702161	-8.77027656717237	-29.1218782986743
-4.24835935250762	0.396820603722153	-32.1927332715924
2.26026934641584	-2.40000945471001	-28.4392627019599
-2.56539382743052	5.00880477443304	-28.9688137857941
5.89398025374642	-4.60144702584548	-31.730105192897
-1.31195699094976	0.507186392498239	-30.1345349991676
-4.93102626162567	-5.46545834768481	-31.1142983497618
3.91682854814814	-3.95207646079035	-29.5872679403629
-6.28019815301318	-5.70745253743063	-30.2429678499314
7.43455028656272	1.40185578492067	-32.1472969801562
6.72647653016814	2.17762316441353	-30.3416372461727
-1.19197571768814	8.70090286880609	-29.7482893455171
-0.11810638097988	6.02852380693895	-29.664124761682
-2.02053091500963	-3.71493455994371	-31.3752124667576
-1.13957471265458	4.13717356532801	-28.952011401486
5.18525626936448	-4.55780328761554	-30.324574017611
-4.54746368897353	-6.92737720265096	-31.2261322146958
-0.225758086343825	9.15741476290796	-30.5012215212266
-1.50196552193312	3.775587271635	-31.7075786838633
1.92698056847897	-6.45585117666319	-30.5974315409281
3.4754787004964	4.46161798311274	-29.7204638968327
2.64828169485235	-9.31323801740482	-29.8339819859824
4.82512924034589	-7.4297543153525	-28.8472692712246
7.912522811903	0.416256596599421	-30.3814796476751
6.37397812878854	-5.32404874045603	-30.964447241415
-2.63366759373125	6.30064303102851	-30.3605828798583
4.34583203665747	-7.34427563594448	-29.7104981492874
4.99771036594818	-4.30570982947662	-29.4939830956539
6.16784693464184	-7.28013745517721	-30.8134316052921
1.35184044986196	-9.23927446041529	-29.9907962001099
-6.35651615861868	-3.2280582644821	-28.9520961171984
-9.05070794030861	-3.48341086692173	-30.3250333597111
-8.61104611454655	2.29664577963938	-30.0072762173481
4.45389084338695	-7.01122265603877	-30.7627964114834
8.32002117698161	-3.23142042116042	-29.3522817123409
7.15140259094617	3.26205574462735	-29.7074359661041
-0.550162320631278	-4.36302022228116	-29.7213228323754
0.124830713673836	1.20709847763114	-31.0123268903094
0.25295869785764	6.64227147885083	-29.0385113932985
7.11906184588528	0.23722918807041	-29.2840086326148
-6.31083938147446	4.5806969849434	-30.7240301291203
-4.12208772205797	-1.8180000459683	-29.3503613057904
-9.33718436068944	2.23904766722045	-30.0717720539543
3.24218423814037	-5.37812184965432	-30.3437784613806
-3.59770897949569	1.6589137618375	-30.4856285421482
-7.98079445440267	1.80496363312064	-28.6993247165554
5.310241570322	4.43860528669408	-27.8322494309577
3.70729760508071	4.93589185996729	-28.8410612658434
-2.62834872648523	-1.30428462864086	-29.6290398250974
2.29976511763221	2.41984770709717	-30.2977016415947
-3.17737510929594	-7.929278088349	-29.0576078761307
1.16713875313602	7.20232371363858	-29.75900024359
1.04646250145444	-0.889469279587216	-28.8094995869645
7.27882859888444	-6.79774907313376	-29.7920302550633
-2.80277421730567	6.68697785741644	-28.1724967711918
7.16276871894393	-0.025241909378315	-30.0743454538787
-2.94511778472289	-2.10783391468139	-29.6541447639327
-6.15170577575512	0.665241446056159	-29.7349448901254
-0.0178901953396428	-0.575113375014917	-29.0802532804114
5.89344561917376	0.650991887694233	-30.7458452089418
0.194158468866905	-1.42835672416643	-28.7865207204617
-7.41405342478751	-2.83040539407679	-29.5377465201061
7.32770271787132	3.19462569013849	-30.6931879867453
1.910409791405	9.59339809663766	-29.5149593384221
-5.42180363121126	-8.10341973825334	-31.2121579140287
-1.42548475262866	4.93626792837191	-28.447230435113
-3.25965175597138	2.53867802639655	-29.2853775588679
-5.06536865008119	3.71145233911157	-30.1935574633357
-3.80001817928731	8.50102647802672	-30.4191653675174
4.37158879708585	-8.00175279494126	-30.2520550117408
-8.75081966689932	3.17448808483555	-29.8693741564559
-4.55605013998135	-6.35675385810435	-30.097239084907
1.45633892918562	-0.52329862544767	-31.4934319327304
-3.74995388720297	-2.75480722887664	-30.0465105786281
-2.61435775040001	5.22352275402782	-30.0953256516348
5.85473447421284	0.256027636618344	-29.0940757767091
7.49870938737372	-0.741801057986792	-29.6076405997814
0.0710763113688981	-5.96361611727589	-29.0402943935483
3.61244972564531	-2.8777936486869	-31.6916705950654
6.00067960787069	-5.41527400820407	-29.7262450944955
-7.15995880932363	5.44187144876674	-29.7975338782604
-5.63852735319941	1.36958635338333	-30.1115612275151
3.77877966969982	-7.3486066766522	-31.176633923037
-4.29564253397952	-5.61488225334854	-29.8314849457537
-0.6107055511572	6.90853845806667	-29.3686516632927
6.83317403456007	-3.36615341042437	-29.1457500015767
1.95731286562328	-6.07338662751315	-28.7979582986332
6.17798828609394	-6.0833198772106	-29.344253585008
-8.58958857188476	-0.399670362585415	-30.3807398714075
0.813639446573158	-0.563608623239006	-30.1066151014031
3.97172594737936	-0.261228475691899	-31.2072471633597
-1.83147654299776	5.71437648218797	-28.6500136674763
2.34155592310207	0.586133473732164	-32.9801334489231
1.22173193542597	0.163407903307129	-29.7834140762252
-5.81729485034948	5.38217174319247	-29.3322824760923
-2.34893918835696	3.86016566684879	-28.2640061906572
-3.42102688205447	-7.83086225078898	-28.445156188739
-3.92620677936246	7.00372658945918	-30.1698076407155
2.85507350114465	3.47879902927568	-30.1793184835662
4.72555350074796	-1.20923792810953	-28.7250496682298
-0.10962566302953	8.57727042827305	-31.3145987714995
-9.15724835157783	2.97646374310976	-28.8331011295328
-0.873024056986345	4.56829583613336	-31.3614294342543
-3.44173786429061	3.99505301948117	-28.9531741131519
-2.59413441095063	8.94949653708742	-29.9127042224162
2.33330508643163	5.03069960863787	-30.4606576360117
2.96851520598559	-7.26343153136445	-31.0296330894634
5.71561980489866	2.12260850019601	-29.2517573790426
9.32954365915961	-1.10845033380821	-30.6424155845744
-3.61434693302079	4.83568591449403	-28.4222268776021
-7.47112082290339	-2.89159172559645	-31.1135143446535
-2.15848745358076	-2.90855304061805	-29.5449414875527
-8.36181743065752	2.4917886227037	-29.8480316894209
-2.8841287978564	8.49892573476384	-30.5653902987931
-5.16868064388274	-0.0833753967490048	-29.9185452136955
-0.0442157779821691	-7.58665314369952	-29.038953708027
-4.78882810385453	-7.75973151186832	-28.4625257101194
-1.08418049489929	-3.94286090994494	-30.9741002597805
2.78964276168894	-6.72197489658414	-30.4547901125509
-0.5118468089841	-2.78165004296361	-30.2843687338317
3.47913546608513	9.12144856301206	-30.6356389513779
9.27628203823682	2.06078639851381	-30.3801097252309
-1.81406456462709	7.26667751814554	-29.7363303887641
-4.70700925574203	-6.93969878228308	-29.7598316028595
2.79689936094317	-2.90039262029674	-29.6338341947954
-2.40022473864744	0.468314340462604	-30.070368712237
-3.15621972438035	9.12819528107319	-28.7829969197816
1.77890216855027	-9.76725372774662	-29.0509177299714
6.58853806888266	1.77640969714297	-30.9651077763284
-0.38327267565193	0.582015025859596	-29.5442835488596
0.06689448221267	1.54114830834951	-27.61077057955
-4.39470265088655	-5.64498604426219	-29.3740811234716
-0.27566475884965	-3.61260742182839	-29.2281129323057
-2.74563026691888	-5.80926410148295	-31.7174514419926
-0.315058778369046	-4.52216831623244	-29.5071248095476
-1.8458804304845	-5.92277105408982	-30.0607995771471
-0.749558015581013	6.37394162977201	-30.7324221044857
-4.9830823542333	-0.118369121029061	-30.2733281973271
-2.4893424666537	-8.54440523449307	-29.3683977352047
-6.44497165659026	0.236068662430055	-30.6113366324669
-0.427616245600889	8.36260151697755	-29.6720957870051
-4.03310585548273	-8.65379590197932	-29.831428112228
-4.58052556024627	8.57398809457898	-30.3407737457792
-5.08051676727885	7.33441641710178	-30.3488271947025
-6.18815036623976	7.08416671950331	-31.0873516048859
-9.26464933083376	1.31623174921124	-31.7036091436156
-8.95076945108724	3.03458776551302	-28.5325175043926
3.49638713656026	0.716327573322061	-30.1249172607501
7.17811689038416	6.51689255442027	-29.7806067890545
-2.37108503150586	-1.58467512237289	-28.8683528942843
6.93229459238151	5.20636042186144	-28.6474488605043
-7.7106238171092	-2.2955918971072	-28.5946787725371
-2.85033088220817	-9.41450107092436	-31.6832228327375
-0.296371109973516	5.16771081022948	-28.9565026467852
4.20570122809736	-0.452034736653609	-31.6337235674965
1.96988148260753	6.29554254913218	-32.0210764610786
-7.03066487344085	-0.796878755869977	-29.8988046247147
6.62011672609706	1.39290090230391	-29.837584593047
-4.39762879391165	3.90655943021801	-29.7292926883649
-3.61322312672631	6.77771870599085	-29.5952810796347
2.75239218323797	-2.65584025955259	-28.9400751564243
-5.70018068407259	-5.3334996414809	-29.8515004635003
-2.93504103489198	-3.21568486910488	-29.2980075554677
4.19826495146411	4.87713805153672	-30.1953102353432
-0.870092873776547	6.79504330002948	-28.7558096758835
2.96302708169309	7.87382878913818	-29.843496650026
2.12527876936579	-0.835376966969475	-30.4729177818261
-2.59246282454233	6.6639244810611	-30.0805465808835
-6.55907821229648	4.96313305008531	-29.0743024444028
5.9887838883903	6.28323288497049	-28.4941039441696
-3.88574270817269	5.66196347692172	-27.9850141464721
2.64039786592612	-6.05850810989577	-30.5524543738187
-2.79779014381338	-5.30286812794619	-30.6177204199738
-6.47607487096306	4.17349198251021	-28.9587650336588
8.98230130609966	-3.37711634004418	-30.0240275829068
1.80929953194963	1.71617531672449	-28.1547040247294
-3.77636474434209	6.34465253108297	-29.8388449942842
5.54459941895666	6.7614715069907	-30.7310137772087
-3.2245836024847	4.23932104528837	-30.3561538134555
-0.503193944390603	9.57702447336599	-28.2386885524067
2.85842651305929	3.65503845943582	-30.2753394558585
4.91340446328453	-8.34933470423421	-30.0725348454116
-1.55315427516223	-9.53248310562193	-28.4957454630297
1.4218024211381	-9.0047553811885	-30.1263782778625
-6.26678436604607	-2.23163381438621	-29.1093083174787
-7.08141695784579	-5.97645537771704	-32.025470477265
-0.692329423268036	8.79070610708974	-29.7105937637926
-0.67337746350155	7.60487697738388	-30.8016324370534
-1.59123554363364	-5.2233509856462	-28.4943196048203
6.48511368130813	-6.09150194560334	-31.1673309994254
6.36040490844004	-2.71452322573767	-30.5141046267413
4.82124216413635	-4.8298199146986	-31.4804995651257
6.95764003160312	1.38368211018998	-31.7166818105459
-4.49465444209075	-2.52160701145409	-29.6053032237182
7.15647895149412	3.89411561444447	-28.9513367880119
-6.15237791793698	-3.61922658063315	-28.9260513743842
-8.19228282510748	-4.56489739795848	-30.6339108515712
1.49767943432962	0.231414663734985	-28.5816337865293
-0.87539633910824	0.262007692286987	-29.5200743266346
4.11085193220519	8.17507697179792	-30.7134712670291
6.87211035272685	6.46405388444032	-29.8667527141282
-5.22122818079112	1.57879161355242	-29.7279923330739
1.64165214202715	-1.54905219364669	-29.6467534971045
-7.87767500600079	0.337944520967907	-30.3776892194543
1.75968325408735	2.14473640318486	-30.5531568368875
3.61008706923866	-5.74086550683426	-31.2825002972331
4.99875915909812	6.29482793345711	-29.3666863892015
6.35041126497971	-4.83255298327554	-30.2049007555555
-2.75092305223157	-4.13243269109735	-29.8341223756154
0.660960504113684	7.46757044670526	-30.0814826275593
-6.30661783938032	5.98639287260231	-32.9963770227304
-9.63817678184821	-1.61028417681687	-31.2636152498991
1.35727058502936	0.372799726385408	-28.4870897253602
-3.10185234410677	6.08157052694963	-29.3590373093879
8.92641490056321	4.28770514523965	-29.8037895860977
8.6203723057255	4.47930345686415	-29.9815691945459
5.1577440986692	6.30909004864951	-30.4255462838381
-4.15303708782597	1.88114986785811	-30.7587203940068
7.991237678541	2.32178529351804	-30.60683492315
-4.55907005535453	7.70804050616379	-31.7529386833743
-1.85705200797099	3.66255708743284	-30.7417132792782
-7.80587995138835	-2.6189236241409	-29.3075636058625
-6.40994611625682	-4.12948322980673	-30.9402757399728
-7.23648996815787	5.66409378130632	-30.2939888071895
-2.91204035790796	2.86285151441864	-31.2368696080877
3.15966100201083	5.3755129318342	-29.712297164342
0.734978796246533	-7.08539097070091	-29.2119456931323
-5.34325983762335	3.2690276920638	-31.3073582844806
1.68752778055816	4.25578313783539	-27.8048181775493
-4.15552279828291	5.19150756851102	-28.3482855768589
-4.60962452379515	-1.94275547943014	-29.8982578753518
-4.80099778549573	0.582440017800708	-30.4267729838562
3.88975157623596	-8.87272769968818	-30.1093905260745
3.25711033253854	9.37260090845172	-30.6820292488834
-7.73464483911298	-0.626228712903248	-29.7533865515295
-1.44591060106809	-7.31647470779134	-31.9602242949598
3.63556038732878	-3.07145821089725	-30.7504951486282
-3.32315927062939	-0.359393990508542	-31.1068625157266
5.62853529150494	0.734814293215953	-28.8008113543161
-9.74151333432113	-2.04538670282422	-31.1998238923673
-0.862678957354516	-1.11712671224432	-29.5331854864073
4.0700714929247	2.52849500318266	-28.7747871316917
-1.27289055395362	-8.33625152798773	-29.3798852466436
0.712956366207103	-8.67356673762812	-30.1266992758659
-1.12529772621502	3.88205151718253	-30.6785988868306
-1.06601303337446	9.08613552786742	-29.9981371377498
-1.68170001954002	9.01062961104836	-28.5081120191476
-0.586178924279571	4.1821097490015	-30.2783816132436
3.18867740911693	-0.476084931102863	-30.2102609271502
-5.27020572138856	3.68341341566304	-30.1499563702922
3.24628295887479	0.872993675118319	-30.4435288447284
-7.23981781065052	-1.24218059824288	-31.1740445511611
-5.02868616466021	2.20875952913541	-30.5903582328982
2.47253545246568	-1.04402527318121	-30.384021285668
4.39822561489753	-0.361808550960058	-29.5188348318505
-2.11170856934481	-9.66684175820434	-30.8358489374352
-3.98386425261695	-7.32674402066298	-31.1361495610698
5.67924134966546	-4.53808769972706	-30.6394062814026
-4.87071616256455	5.63352693108389	-30.2188987920666
-4.21867445924194	1.80968505665266	-30.6599137768239
-5.23469484952582	1.83269705883997	-30.3893451085113
2.11133503991619	7.77466096520354	-31.9459495002556
3.50141840874287	-4.44670742334051	-28.6750560283078
0.333008000388613	-5.2895489690097	-29.6033126589044
-6.34056373025776	-3.92565933014021	-28.6474114923095
0.911996087710375	-6.58983102601275	-30.5678141269556
0.184260346418972	0.598084802184007	-30.6602141713944
0.873276778238396	5.15723169872224	-29.9683646258268
-1.01270787880056	-7.42026493442548	-29.1288273656138
2.18412655601143	-0.256165983683149	-30.2114165124006
-6.4265261660427	5.8536838051648	-29.8506548832634
9.26644907670338	-0.728395737112891	-30.4147058167204
6.05216924174485	4.03113355541653	-29.9646394217869
6.08275720458324	0.221032642510932	-30.1217250565216
-3.47124055295552	-8.64538027777341	-30.9044464119732
2.19317627321775	5.11582472364539	-30.3642978284048
-4.48954678041358	-0.686347512887547	-29.0672135594521
-9.58944787083015	0.281766071533619	-31.347530492722
-4.90068415495363	4.42001853081568	-30.2223855299801
-0.605871756628713	-9.6979048057408	-29.4622395409675
8.27965058409705	-2.81360643761234	-27.5768092452917
6.7020160181446	3.64150209344106	-28.4307912960674
-3.51804652553175	-7.09735240033506	-29.8651460484527
3.27293067169878	5.81860448021151	-29.8475648288827
8.04003409951503	-1.76452879011101	-29.3184353535894
-1.59773594655566	5.57144786570661	-29.2601637006378
4.66282425732521	2.74329750539113	-30.2695357960766
-0.880578191337213	0.24085908904939	-31.6891884259312
-2.64613984877413	-2.86191891298077	-29.7318680865174
-4.68279339392562	-2.52818334800197	-28.9245675198506
-1.24570166481497	-6.64374383712066	-30.727713224648
-8.75294130275133	-1.9258733903692	-28.5817016882253
1.78307345451278	8.93522978715094	-28.9698965167749
5.65272642342233	6.07961387578608	-28.1866818855134
4.49948322600233	-6.78039171056597	-30.6337635213836
3.22695588184264	2.88918795249818	-31.1636301546821
9.9132322969786	-0.0220470845020645	-29.7058320009121
-7.88575800680014	-0.958800501095606	-28.882902516781
4.68409479573294	-2.84924871712367	-27.3743534296348
2.32095261332906	-2.43882150083839	-27.571582197045
2.11843115012474	8.6448898847165	-29.5659702446527
6.90562089046773	-2.10895825318346	-28.3283900883097
-7.06347207362187	0.00758054781807229	-29.5259752829217
-4.97766361178199	-7.68060716567174	-27.7718356603183
-4.09871849903621	-6.02188041063306	-28.0514515649641
5.06470669345622	-0.345853857005405	-29.262807827303
8.86631069250366	4.09211255778253	-29.8880936123883
-0.148826200200259	-2.26254827858037	-28.9679522165886
3.03151943013832	6.5761927833705	-29.6271888611422
-1.40281402546329	-2.91912836847202	-30.1412734072721
-2.54009241156647	2.79304825722139	-29.7201899824462
0.0582910165578997	9.48347232156889	-29.181627438066
-6.74597148867201	-0.249351069501795	-29.6512947988565
2.12346990179187	-1.61826770936926	-30.4701047486415
-1.36698360790411	1.42734785419494	-28.153659789421
6.67846298519887	-6.00250093516498	-30.4560155666375
8.89001808109852	-2.04634180844849	-29.5143624765103
-0.899833953907802	-0.997709738616921	-30.914243825083
8.99681566285483	-1.1298152264027	-30.4252016216268
-9.45736664939285	-1.95625949004984	-30.7394117374682
3.9524562162201	-0.60470123886158	-28.4688211139873
-0.306573156590489	9.55265659392106	-29.754799095196
-2.93111650821327	0.49552310242119	-30.9303960464433
-4.21829085036994	-6.32902105036405	-30.9492554065507
-1.02199100154415	3.59973003981216	-29.6154672041282
-7.83175170632086	-2.9049302093751	-30.0510402358949
-0.60856776289792	5.36795461887744	-29.2677837058593
2.6980215105428	-6.44626133996158	-30.0462906701565
9.47292573596574	-2.98648354625805	-31.1031418584735
-0.805141234363359	3.15777261292662	-29.3034215082934
-1.373542591921	3.675024498261	-29.6067785308922
3.84529323711173	8.02858381666929	-31.5690004953965
8.76745425997062	-0.252071817065797	-31.426788298173
2.50189118060007	0.252520267557203	-29.9864971404641
4.97297049863344	-0.100513184716336	-30.9405474957206
0.809596420247452	-4.9220246623488	-30.7882662146455
0.245002085354373	-6.70502266112262	-30.2772186340466
4.60135145747475	5.84991496960254	-29.2473301203061
0.775591866436312	0.119366279534171	-30.680195002753
-3.10323910974321	1.84047003866903	-31.5519122412625
7.06676771441146	-3.37531602202454	-29.1359452459034
4.60988511982066	-2.79379858664939	-28.2327722336153
-7.51453677369848	-5.65600151895952	-30.1410395446016
1.50307987499838	6.64223672377866	-30.4205997368658
-2.55961252839106	5.44098983180775	-28.8094828310491
4.3235177962521	-7.9557376320095	-30.5364392247142
6.96494084180775	6.09003711193521	-29.7448794897293
2.31590537328798	-8.49012334653295	-31.3634278459704
4.45303885553071	7.73086333616449	-30.2823497865722
-7.51983458175654	2.92029004030365	-30.1371439224753
-7.27461202053854	-2.31465754369159	-30.6923999786859
-6.27302098276804	-6.61543982665044	-29.9766361843654
1.25765098833183	-0.783326434996294	-29.2903331168005
-0.66537311227773	-3.23909590556125	-30.8659408538327
8.84932025152923	-2.74488139213802	-28.9638553223221
3.95913177964829	-9.02366606844957	-29.4570423128136
-7.92712786049173	-5.14979186027839	-30.4023481841028
-2.99644032930019	-8.02575772469295	-31.161150309364
-7.80910619776878	-4.81507121022691	-28.2585089161414
-4.61158278982298	2.95951192804913	-30.4823990722984
-7.51588972475035	-5.76303325316429	-30.2293942261299
-8.663771923951	3.34278514827367	-30.4896615896725
4.21677343072356	1.39828872014559	-29.8412450350027
-1.14226766101273	6.6747141838251	-29.0535215414386
-8.32300414248259	0.804207293247126	-30.071683980127
-0.409788639094765	9.64085299361459	-30.9528785466748
-1.42068008426667	3.96576645025948	-29.3881308387264
-9.15550114287131	0.145049271497728	-28.7515651516069
8.30396839300762	-0.0180103458649764	-28.836065032791
7.93503158295416	-0.29061795085249	-30.5498222864969
1.18963014093549	-7.03211609049589	-29.6631314982148
-3.49282677896232	-3.7753060428064	-31.997623630859
0.923353678341512	-5.38206914150826	-29.8614246920808
-2.51018260144339	0.0162903814137025	-31.0046063992264
0.391432149681258	7.09935879332877	-30.1012363502425
5.24648812478809	-0.95800958326042	-30.3976574687594
6.78105069881061	2.55791529841091	-29.2294603592172
-2.59354628930189	3.28044150725856	-31.1922140731025
-4.65253430338845	-1.21332549987561	-30.7319084473357
4.90267801008321	-1.16970385961412	-30.5281888374449
-8.03468791887232	-3.96055564705373	-29.5095813233015
9.68989545212599	0.518309536452343	-28.7454887413717
0.685504942327915	5.3319864655743	-30.5108744726622
3.04740835386894	2.88760837440774	-31.7407548791417
5.20400376308772	0.700897902384848	-29.2163126723884
2.28928056888329	3.73998076562786	-29.7705525796819
-3.51427144680505	-0.855043364738061	-29.0180380126384
3.22450629587708	1.89802050200482	-31.0111511579558
-2.72447418683734	-5.67643229423597	-27.3569243392727
2.87222440591494	-7.18821880837821	-30.0044737128423
6.60116019110691	-5.78629516160516	-29.815213136523
8.99401847097785	-1.44450624957428	-28.8676306876991
-5.14477494784991	-4.95440187380751	-27.7089717203986
-1.88050756506146	7.09998289555089	-29.2640952422886
8.94460774667908	2.09461894687605	-28.3485232332984
-1.4552326119716	-3.21274689463528	-28.5572115478124
0.282372855721889	2.39552931702435	-28.0727856947131
1.28882902226224	9.2270256458762	-29.8529875888208
-3.34654458249757	-4.46959709512685	-31.921693912029
8.0034558783316	-3.22038331817913	-31.4378891440302
-1.97487701872083	-7.77083171667234	-31.2446987301306
-0.616067080900576	-2.01175750976254	-29.6627317739691
-3.80777581034328	7.31264991126663	-28.3450625406314
7.33456098588396	2.23285227508726	-28.9516826110689
-8.83601952166687	2.56182627100217	-29.5908266529768
4.11469140750735	5.66210491361896	-31.3421779550361
-6.37192578553797	2.9662428303578	-30.3940099825554
-1.59383059649196	9.82202655753617	-30.5543393439694
-7.13055143005178	6.60873535725183	-29.1101575510483
2.94658960706411	1.50352817560855	-31.4709061484097
7.35221006802058	-5.75512082374644	-29.5903995139619
4.37220576697968	-7.78862463379376	-29.9530503779577
0.630441790248174	7.75120477840391	-29.9225334055527
5.73813206319345	7.92646434012077	-29.9884422210131
8.55088403085836	-2.70573171072299	-30.2123707689589
0.605606765530295	7.85613700429538	-29.9969926094773
2.16354921235775	-1.04832720700782	-30.859795895063
5.72295928045401	-6.31079621387258	-29.4894903232092
0.468890371393502	0.693282325654955	-30.3064901598264
4.38154446666316	2.40020298869255	-29.2705924937591
-4.52610201077784	1.2514604762361	-29.62140158765
-1.94902437476897	2.96694420147875	-29.5743895490156
-1.27756317027018	1.63469247810079	-30.4305858129151
-3.49031387657885	1.80741294986313	-28.6176634609694
-3.52664240516423	-5.88718227605449	-29.7930003134626
3.56607046102565	-8.73507352000299	-29.2470897153946
-6.67495905675575	-2.13691420985543	-29.5935126992619
1.61841066656281	-1.63208390797026	-30.1994090303436
6.93318529221321	4.33785676537281	-29.1285584572502
-7.38769153802663	0.524511303190973	-30.7098037634566
-5.69370211944019	-4.9553492156694	-29.7027803454848
1.55253670175062	-9.72217332172011	-29.7775042604628
8.85545918669393	2.45545349526857	-29.9301703405367
2.96239969950141	1.68850524403051	-29.0590907797065
0.356950488668318	0.638563361883688	-30.9576845735532
7.02247167812028	-3.09919657705117	-30.2809038802462
1.94835138163328	9.76958400995318	-31.2860115594424
9.31559823193897	1.79475267373726	-32.6690064146047
4.02275579395052	-8.37955039736762	-31.3123542293848
-6.74931352304207	-1.86515014849175	-29.9721617395746
-7.39257074218047	-3.92665307578931	-30.0724677443826
-0.743923635360814	4.60181498333498	-30.9232656192559
-2.1737964450219	6.46800113620977	-30.4867051513489
8.67580709575595	-4.42321728928376	-30.7068909395842
-9.2283273368414	-0.617351070089292	-28.8908082837783
0.584632066369006	6.40598282296007	-30.7562579692423
1.6271900550463	-6.51857376418791	-28.3156449760096
-9.90713806968119	-1.31087340981134	-29.5219946239155
-4.69816860576554	-3.77773233479141	-30.5515086998039
-0.70587027720474	-8.3825852868953	-28.9469064180562
-0.380396543213988	6.03913756090513	-30.001041329448
-3.27518483276927	5.51649408375908	-28.7611770369605
-8.3167780481476	-5.03811398864999	-29.6959853400086
2.08698741361287	-5.01008625127761	-30.0374626418428
1.41363442304566	-8.33899070987855	-29.705898530868
4.08347614986005	8.16960389558376	-29.9553782326845
6.21713111477903	-3.38297718495426	-29.8896577681864
-8.84758711342262	4.21854623127966	-30.449783614219
-1.73638338708016	8.76339477804681	-31.4023773282882
-2.65818303866971	-1.58272379808469	-29.8892352381716
2.25490014428954	-5.16148870725248	-31.5682919006387
3.71462595343313	2.62575352601678	-30.5553679398846
4.87006333605943	-2.37731345100334	-30.6063287731905
0.703672884218312	4.89204111851611	-29.6829041183063
6.08832523524372	-1.33359515154525	-28.9973592971379
0.0515588797773216	3.44765090330297	-28.9588697017646
4.45653706897324	-7.51999181109722	-30.7592726466099
-6.03326872192872	-0.58393090978412	-29.7511043313421
9.04931404483889	3.32077406978625	-29.3993445740123
3.64513236795763	-8.59377836478554	-28.8951693893915
-1.76153566221897	-7.24664199211317	-28.1662603062556
-6.45995677678739	2.01964503487596	-29.1833456931075
6.93952762404238	4.74276861014059	-30.2794757858103
1.32951061862091	-9.23090451613122	-30.0972716164914
4.33937296143218	6.29175525675471	-29.8572150763472
6.82996416896518	-3.11740133039302	-30.8130466628451
-2.10289663193169	3.83585447680444	-30.700260249515
-4.15305679674972	8.63788174149465	-30.6749553720443
-4.65489079592486	-6.41869705287843	-31.9558028751048
-0.348241387070574	-1.60695373086435	-29.4155144457161
3.54523444223714	-5.68100738145964	-29.8988209118667
0.361191892873088	-5.31638766026756	-31.1416315529487
-1.21974760000009	8.95352216552288	-29.2815628619163
6.0434954878555	0.309464490815812	-29.7204239489477
3.20736189387992	1.91395488369559	-29.2407466531084
-1.09217876337026	-1.7568444305963	-29.2052777641273
6.23633247523401	-2.7447630392972	-30.6284179096754
-1.35481629239069	-9.61371322919413	-30.7500356968352
-5.69469185464819	-4.84031362121391	-28.8875744829029
-5.18168107103946	1.8374979281775	-30.7753441111958
-4.03361595686112	8.94799401074989	-28.7321012536983
7.65674337714662	4.17234674759736	-28.7404944964181
0.814175019941126	-6.10643081565401	-30.1959970987713
-6.06785094339702	-3.03839804625209	-32.249929936312
9.61500613484056	0.475950124628902	-31.5272684318564
-3.87784977975656	4.85952464201406	-29.7469195811258
-0.92344670593515	1.61873467830857	-29.8150923399682
-3.80342630422366	8.99257202876186	-29.1787431065049
2.44997239338016	0.994263675699702	-30.2745769458831
3.52444084602216	8.42872443655264	-28.5036953888862
1.24174387417794	-4.38103988612127	-32.2243488713645
6.66174460642888	2.56574110825209	-31.3471193124222
4.67280137622803	5.42991842190361	-29.5017941762667
-8.31323622983402	1.68103589357686	-30.1844797482814
-7.78054347189418	-3.37199314153351	-30.2054916605177
1.96443466378865	0.655991319046229	-29.8067567305265
-3.71737234509852	-7.95992061096724	-30.3397054116624
-0.768454714966924	-1.60480139581466	-31.4334095022928
3.05125435616515	-1.74014612234056	-31.1131151696112
-2.95942566916822	5.9719381092874	-30.0243381026863
-1.14167350032027	6.98726788909938	-29.1817873453206
1.92940483271372	-5.70463676840278	-30.5725091110584
-4.02513663971057	7.63053138146412	-28.3980033542018
0.155896434594111	-9.87011937449573	-30.7240748058508
4.47936401372616	5.55719841481502	-30.6944119050378
-3.82258080278598	-1.58538616449189	-29.517573343519
-1.36560493393381	-2.12810560484394	-29.7295158199379
7.35305857828023	-4.16404500855021	-29.5769474688511
-0.505466362513946	-5.18975309641902	-30.1443184491258
-6.4602152103026	2.65432873981048	-30.6615350775975
1.12266672207211	-1.11413717902509	-27.4304282476568
-3.47895608202436	3.52083358950271	-29.7054039596428
-2.03945052642467	0.29461850297279	-29.3294693539403
2.45985315956895	0.328363506333813	-29.0981986500355
9.05495520140477	0.322792111005905	-30.2391178697275
6.3387651482041	3.5170747015457	-30.6124527562889
-7.0034216714842	-6.69533992189574	-28.8001114951408
7.62621925005766	4.51106044793279	-28.9617237474863
0.341162511038538	-1.8076478576928	-29.6649713950784
-4.88940629298312	6.7426112322051	-28.6342925619795
7.06105315903325	4.77185865998844	-30.6215743394649
-1.14845249291485	-5.37174541094074	-29.6314975263802
6.47629129869592	-2.46561391886398	-28.4147880525611
7.82069138038335	1.64969758097303	-30.1083129888893
-1.61006725903704	9.43031648803781	-28.5825178630962
-3.09176436044328	-2.82095206410584	-29.2971507511457
-8.20942044556237	2.14809826579371	-29.4492071650395
-8.07088298010815	-1.56710817841757	-29.1990446135087
-4.74930224111597	-6.69086594721345	-30.6050235316337
-6.97002881999693	6.05804552267357	-31.4486328045514
-4.6556562985242	6.6287464531294	-28.5253004897277
-4.60289689355648	1.66055529156797	-30.7240897962748
-0.534655667616552	3.41023603260105	-30.4842964679772
1.26160137263872	-4.21674953770416	-30.8584252043743
0.155343869265512	-7.16236486754597	-28.3626849741383
-5.75373447161363	-2.21256246376128	-30.4148221317742
-5.35334630845121	-5.24696742508236	-30.2685059574544
-2.1633388285815	9.38783514341094	-29.0649796971688
6.23136421558624	-0.518664431220938	-29.9510971396614
-1.52733930829224	-7.20821508307331	-30.6786575500526
3.61646533231917	4.19314280444692	-29.4417000767236
-4.0958150804319	8.33677636357075	-28.5430729873056
-3.78640403546642	-1.92762030858757	-30.559122245178
-4.43253666021841	5.31878717824947	-29.8219410461937
-2.79331391129978	7.75799735079074	-30.1265533020785
-6.2937339767746	0.0808068142471712	-29.625092663162
-2.74361485722263	8.03008695866792	-29.3276213790598
3.65707998956981	8.83527619265735	-28.1310278379697
-7.08139949208881	-2.25162285425896	-28.9099582675268
3.83220363203013	-1.47065481159621	-30.0904238758242
-2.54137356048665	8.47530320284926	-29.2780259492493
-3.3496298599236	6.68059038215056	-30.2798991521218
-2.2434695447444	-2.89540523242702	-30.0383151075124
-0.449728432673821	-6.53717685861514	-29.7783142215396
3.0299005852028	-9.26185630463312	-31.0783694628374
-4.62994096187756	6.81646033969127	-30.7360090760198
-0.0139403966649571	7.08400676551041	-30.7038072489673
-9.52376081445024	1.22163935961944	-29.3903463884302
2.22612595238125	7.1426986827394	-29.2648005393141
0.930372321695921	6.29894705886167	-29.0442270263269
2.33037690204904	2.90969950364628	-30.2598464590328
5.408801230204	1.33554820217871	-29.2207125517971
-3.7120701901342	-7.27944060407952	-29.9898413824625
-7.54813532129313	1.84524623115114	-31.8063390028172
9.19972195170119	2.33724992217	-30.8729075994357
-0.189207928874463	6.89141626562973	-30.6969007937264
-6.55891186883108	-7.32819730055323	-30.0845355435053
-2.45534085757192	-8.82390623107209	-30.6457362091785
-7.64081381829686	-4.10818691774698	-29.4890972443151
-0.537551027764402	8.86428310941416	-29.7000267066958
2.78324689796331	6.21012642334693	-30.5306136744337
-4.34707802475835	-2.77711157284791	-28.0941387652909
1.17023213315588	-1.7488292993021	-28.8980485124922
-8.07997038207604	-0.70942987542724	-29.5657177502043
3.57292093091232	-6.75098330484462	-28.2233524730567
-3.10413102341731	2.95384641142992	-29.8434287771421
1.8734102396203	-6.00075270345382	-29.1019279655321
2.49012477735569	4.51972992366872	-29.8812523775552
4.05074930062781	4.35226589248904	-29.7700079781008
2.05092374649249	-7.89336925709302	-30.8760694333193
0.753656946593843	3.24731827705663	-29.2817882756605
5.1094780396935	-7.34888631515574	-30.3155727497193
0.671876875653353	-6.10232173649967	-30.0248605967368
2.46638032213486	-1.76118331193935	-30.636805039214
-3.68597588815146	1.80933345535629	-29.8453505709264
-1.23452149895059	-5.95001211092343	-28.8899226047796
-1.00736992407413	-8.19934030943802	-29.8105966099644
-8.9319733937141	-3.25261678008237	-31.5020666149365
2.96545381877371	-9.15494671112537	-29.9474097269477
1.85457825660769	-5.57093550528344	-30.3079140465451
6.09823124943973	-0.0266516612144941	-29.3302134118548
2.24839117115668	7.32697869565058	-30.0053762512511
7.20752853221963	-1.33036258459897	-28.6200446027359
4.48516567941379	-7.56693681434225	-28.0469766014922
0.0716332646217175	4.07467049716867	-29.9308128945743
-4.80581133454934	-4.25948251703582	-28.5077665532284
-6.81467576989283	0.936055307733227	-30.0010232448796
6.49715655459491	-1.48713887448611	-30.1191494984355
6.5156895897471	3.37286952270446	-29.3327960910619
8.46721078774309	-3.68741605022014	-29.4980328179312
-9.31295221004107	1.11751013618877	-29.3599842915733
-2.12524099111533	6.03139679805126	-30.7436318887705
4.00384582311758	-2.46857572510556	-29.1064988592032
3.3704619579806	-4.76208546896137	-29.8273339793532
-8.52765645081005	-4.68959366142071	-31.0447523278563
2.70996949778473	-5.64688561800791	-28.986949095513
0.978063020490525	4.01451338285243	-31.0378215749486
3.93105412743865	2.09332188223624	-29.0984596918316
8.91190585415592	1.45347542133934	-31.5181302492543
-8.93681627341826	2.39414962424445	-31.4055545572512
-0.84645456543742	-3.13684881924028	-29.2465302500278
-8.60078030636524	-2.13452633172027	-30.6800009925482
6.6936482032594	-4.03252689776126	-31.6631522891869
-4.78856186309341	6.80384521092311	-31.9294180096915
2.84892121912383	-2.35386473055956	-27.6158848375138
-3.27399377833927	8.47332080152573	-31.4959342066696
-6.31244873221742	5.30397467413996	-30.5314393552426
-1.12652280634692	6.57365071684792	-31.1526852797492
-7.05346302486165	-4.22142777217827	-31.0142058517563
-4.29004374329012	6.23760125852767	-30.0813574961838
-2.37681907406882	7.79802431174791	-31.6314378927239
-7.92828787521117	-0.025958261030991	-29.8883045298997
-9.59275524441646	1.67213321897866	-29.7641568802901
2.05400398471842	-5.38353828418238	-31.3704783635904
5.27235884528481	-5.0083291281238	-29.2725214966609
-0.810450387792748	9.02275267034014	-29.8769157296275
4.815836951216	-1.57051116434418	-30.6076808489061
1.83301704988434	-3.36035063238613	-27.9642795683661
-7.11845967112452	-4.91322604303446	-29.3759059726754
1.21129172733417	7.01090855988231	-29.4214030741924
-5.80652791254547	6.11774601337553	-28.81729796636
8.43428264348762	4.38312680614332	-28.8730988682298
4.49560770049035	-3.57509111378873	-30.4380632505868
5.88515954161807	4.34002428813918	-30.9837243671561
-7.77486342048874	3.24036142085166	-29.9159881391751
2.02488700454669	4.01490376867279	-28.8436445451028
7.00646383560461	3.37477715385749	-29.7924038847552
4.21382322699405	-7.28613767175187	-31.217020076675
5.72833287953678	1.59971945756372	-28.5004233983748
-1.42909896470913	7.21701895122315	-30.6267404978855
5.46581058028048	-8.09155189965942	-28.8138205909885
-3.81054821527304	-3.68045172199578	-30.532684650431
5.33521652137962	4.49377108227167	-30.2029444460664
8.23813476688782	-0.235853588276071	-29.5507494793496
7.42432825948783	-5.11874369185868	-30.7634534634648
-5.17446969754188	-6.09465493187634	-27.9515005259926
3.47051126394755	-6.99228383882603	-28.8037766591009
1.47898214690838	-0.534109193095807	-29.8764810163255
-8.83024365446235	0.0722225724430476	-29.7369771743005
1.04336777305072	-0.2630932098746	-30.6204589574934
-7.63538951577964	-5.55041654697372	-29.6013629766409
-0.634371716285972	6.51886347714389	-29.8446646909446
5.88927238819178	6.88661361985533	-30.6722942157474
6.00343026549795	-6.35221932168477	-30.3419066897866
-0.95653538675745	-9.01706814814861	-29.1222872350792
2.40137776203382	7.43028878487793	-31.5403175332284
-4.69965957883552	2.63003327868045	-29.842985950032
-3.86480227480986	-1.440796615786	-29.1408087112268
2.29537757514738	-6.47757773807573	-28.5927126367024
4.98557810360879	-2.63383163196489	-31.5995799824377
-7.16327838537745	-1.83714452491825	-31.2660043173825
4.67243573623601	-8.80976134692888	-30.4207426032453
6.7877154403011	-7.01325095103153	-29.942728626618
1.61468942494179	7.94568206532671	-30.3974637636816
-3.25160263615616	-3.01506383799869	-31.9501477135812
1.13704113068512	-2.7866466685298	-30.0176011944547
4.262406530519	-1.45728950874099	-30.7652525709582
6.30581021569489	-3.725606073728	-29.6647174691933
2.25855708503018	-6.83781587511652	-31.4596343521623
6.81016334991983	2.65445366166116	-30.0998410780703
0.626061077887273	-3.34907570372704	-30.2290280976389
-2.76240055183619	-0.0685365972285468	-27.7334475665188
1.99954736574775	-6.69802131792486	-31.4302254980654
-0.608423440121632	-3.91884582027604	-28.203576408284
-6.56429753522748	-0.407304325133314	-31.0309974270469
8.00461640129026	5.46899960862043	-29.339460807609
-0.764354009423403	-9.26446953721625	-30.8948460064001
3.01975822925768	-0.90624885816858	-29.8236114450045
3.60241226183068	0.887726749643249	-32.3032755651693
-3.96349350194868	-0.790505020485681	-28.3608501491462
0.220968552996525	1.0670448459239	-31.5782919725745
-0.492487763455194	-6.4769389363466	-30.5623902372619
-5.75513198005658	-4.76363515999308	-31.1415374733782
3.17284006296062	-6.57441501959489	-29.0401523287882
6.44676425522691	-6.79833793493793	-28.1576575328085
-4.08295991608117	-3.26823590446163	-30.8690262181337
-6.40038956931062	-0.743575515105729	-29.700623241284
-6.81717554691241	5.2733741278061	-29.5262508782405
3.28759562835506	-6.57456511909289	-31.0611275535581
-3.23084345759768	2.56289067305352	-30.5093578096576
-2.20985538914049	0.737930674291606	-29.6223296592973
-4.84794647664292	-6.03886812492112	-29.5757610953304
-0.11929709642405	5.39958893555337	-29.6345913438613
0.49502813722168	5.62454995506921	-30.9191775820011
1.88991940726879	3.0497524954545	-29.7344523796709
9.9231140614387	-0.801949980563851	-30.1116137867339
-4.30938774740933	-7.00798659515959	-30.1504988586656
-1.73134663463226	5.69405697334694	-29.6872228448271
-6.11042468340703	1.802173292341	-29.4605496220901
-2.30691337042111	1.30200562683245	-30.1157463897158
1.74713724107632	0.16731897583878	-31.0530787898174
6.12561958611541	-3.52992125912919	-31.6623509513341
1.07146737367698	2.05149031299889	-29.9978475501695
-5.11072979176044	7.29839497562617	-29.5968000376659
3.42099603991166	-2.74019390362213	-30.9197809706884
7.82638573109139	2.87080951585502	-32.0779452257794
5.21325844851122	-0.863817134522137	-30.4783094395673
-5.04492834476681	-6.09905933296125	-30.689963673944
-0.86373309016643	-8.3163764358228	-30.3795963741289
1.23675982733149	-4.15338054916192	-30.7227885788019
-1.02413535135808	2.34916443016355	-29.9086907911608
-7.70035113077166	-4.13127290073548	-30.2814056765096
-6.60345635422559	2.32709589776633	-29.4743586986602
7.84359785017445	1.68576416687644	-29.2562490209316
8.22527918272531	-3.3262859107803	-29.4970203884277
-2.75538262541041	-4.51986346841057	-30.9954464218462
0.613331668703752	1.66731322971608	-30.3676802940516
-3.89878958920986	1.25187957933488	-29.857512626027
-3.30075656664736	-6.9511014843976	-29.9175298417255
0.40724765711133	-4.20136636223927	-29.3727455438887
3.68792379511568	4.68664375951793	-30.2441111494861
0.97250749988094	2.01006616335615	-29.6292334773972
-3.78202912928297	-5.18218872642939	-32.4616483266482
-2.74288436596772	-8.05742556519993	-30.4321768882693
4.25520120385539	0.552175051908937	-30.2183177234095
6.69997240318142	-4.01603232252375	-30.7157959307068
1.865123014878	3.71115982851419	-30.7550589062425
-6.02717537962455	6.60486780502501	-30.7670229968126
-4.69136562983119	-0.380130580027584	-29.6303827699711
3.60220041480898	-3.96753255199871	-29.8814185086604
-1.71414976525312	9.08995272378892	-30.0621019654185
3.66800598862184	6.98525676279731	-30.7463827910159
-4.34929484025657	2.60323625658314	-31.1651225164497
3.68930897570098	-2.06351312922412	-30.3114754820213
3.8290309372767	-2.52303286713439	-29.2417191860134
-4.1475549368375	-2.45024155873098	-30.1587297204794
-2.15055158833773	8.39022037033653	-32.2038762854273
-5.18514773733627	5.28348174343114	-30.3326760040885
6.84551128354218	-3.44933915227489	-30.4795154296136
7.33222298743301	1.95973202386742	-30.1706987715668
1.25661929130644	-4.33508620039941	-29.600408398815
-1.49753859350125	0.928793590431606	-28.4265169462098
-0.652655646267286	2.87593301749047	-29.799350814067
-5.41723523673798	-5.10230908504339	-30.9761818046168
-3.94520017350531	-5.28003935871344	-29.604603353848
