# Supplementary material for: Search model based on Kalman Filter and Monte Carlo simulation
Source: PLoS One. 2026 Feb 13;21(2):e0339117. doi: 10.1371/journal.pone.0339117 (PMC12904576; doi:10.1371/journal.pone.0339117)
Supplement: S1 Archive — This file ensures the reproducibility of the analyses and visualizations presented in the study. (ZIP) [file pone.0339117.s001.zip › Supporting Materials/Supporting Materials/results/scenario_2_RRT_Path.csv]

0	1	2
6.89844250964133	5.33022993655548	-29.6916505783654
4.24581087981358	2.13829176201662	-29.418124852038
0.734482471528803	-1.34058894039264	-29.2197027190777
-3.635542715213	-5.10641217067229	-29.0963841794844
