# Supplementary material for: Search model based on Kalman Filter and Monte Carlo simulation
Source: PLoS One. 2026 Feb 13;21(2):e0339117. doi: 10.1371/journal.pone.0339117 (PMC12904576; doi:10.1371/journal.pone.0339117)
Supplement: S1 Archive — This file ensures the reproducibility of the analyses and visualizations presented in the study. (ZIP) [file pone.0339117.s001.zip › Supporting Materials/Supporting Materials/results/scenario_3_KF-MC-PS_Path.csv]

0	1	2
-10.2893431850699	6.45311486010651	-14.4075127625123
-7.70452730942351	5.61350681587354	-11.1440336643884
-5.8177597303223	7.08228087792398	-9.60455878623936
-5.85760905884666	6.71362181238514	-10.3574854369692
-7.09415737548351	4.55816548563321	-10.4709315154591
-5.74443866211122	3.30932667596042	-10.6942877170893
-5.26474344889976	4.87443521828611	-10.7651066961853
-5.88755116303197	5.83617419076944	-9.94777472818137
-6.48082690215956	6.18635166423219	-9.14553903504343
-7.09087094893439	4.10611830149281	-10.0937508230151
-6.54943804041536	4.06925149509071	-10.1169186729731
-8.65988165585018	1.43923345033871	-12.847400797121
-6.51038801906523	1.98583923427255	-12.5871798745363
-5.27035007209552	2.59556476379078	-12.131070274076
-5.06929018282817	4.45606797324563	-11.3161422887164
-5.92208417339952	4.95820429402332	-11.2841950397757
-4.99510388856447	4.24581013973884	-11.4389070714579
-3.86068058266581	3.34187219048051	-7.92166639169951
-5.15142593950174	3.37153495543374	-9.6783858984203
-7.10933621230219	4.43778694151578	-10.9556556896448
-5.66836277790737	4.86056063373137	-13.9620103731072
-3.78876993115635	5.35127908326729	-12.8891567010008
-3.3833393890785	4.36249816681182	-11.7257969789029
-4.34260927599107	4.14739998611668	-11.1171124872048
-5.54792592086613	6.17056946810599	-9.99763505158784
-6.50317385690161	6.98489127270222	-11.0344923020827
-8.40152647322237	8.45294579268003	-13.3626594359317
-7.17558913172894	5.17996527952616	-11.0587981042714
-4.71000670331293	4.01827030643911	-10.1418941380059
-1.90011237364016	3.41155145240871	-9.60418230926474
-8.28934318506986	6.45311486010651	-14.4075127625123
-8.87512962269677	7.8673284224796	-14.4075127625123
-10.2893431850699	8.45311486010651	-14.4075127625123
-11.703556747443	7.8673284224796	-14.4075127625123
-12.2893431850699	6.45311486010651	-14.4075127625123
-11.703556747443	5.03890129773341	-14.4075127625123
-10.2893431850699	4.45311486010651	-14.4075127625123
-8.87512962269677	5.03890129773341	-14.4075127625123
-5.70452730942351	5.61350681587354	-11.1440336643884
-6.29031374705041	7.02772037824663	-11.1440336643884
-7.70452730942351	7.61350681587354	-11.1440336643884
-9.1187408717966	7.02772037824663	-11.1440336643884
-9.7045273094235	5.61350681587354	-11.1440336643884
-9.1187408717966	4.19929325350044	-11.1440336643884
-7.70452730942351	3.61350681587354	-11.1440336643884
-6.29031374705041	4.19929325350044	-11.1440336643884
-3.8177597303223	7.08228087792398	-9.60455878623936
-4.40354616794921	8.49649444029707	-9.60455878623936
-5.8177597303223	9.08228087792398	-9.60455878623936
-7.2319732926954	8.49649444029707	-9.60455878623936
-7.8177597303223	7.08228087792398	-9.60455878623936
-7.2319732926954	5.66806731555088	-9.60455878623936
-5.8177597303223	5.08228087792398	-9.60455878623936
-4.40354616794921	5.66806731555088	-9.60455878623936
-3.85760905884666	6.71362181238514	-10.3574854369692
-4.44339549647356	8.12783537475823	-10.3574854369692
-5.85760905884666	8.71362181238514	-10.3574854369692
-7.27182262121975	8.12783537475823	-10.3574854369692
-7.85760905884666	6.71362181238514	-10.3574854369692
-7.27182262121975	5.29940825001204	-10.3574854369692
-5.85760905884666	4.71362181238514	-10.3574854369692
-4.44339549647356	5.29940825001204	-10.3574854369692
-5.09415737548351	4.55816548563321	-10.4709315154591
-5.67994381311041	5.97237904800631	-10.4709315154591
-7.09415737548351	6.55816548563321	-10.4709315154591
-8.5083709378566	5.97237904800631	-10.4709315154591
-9.09415737548351	4.55816548563321	-10.4709315154591
-8.5083709378566	3.14395192326012	-10.4709315154591
-7.09415737548351	2.55816548563321	-10.4709315154591
-5.67994381311041	3.14395192326012	-10.4709315154591
-3.74443866211122	3.30932667596042	-10.6942877170893
-4.33022509973812	4.72354023833352	-10.6942877170893
-5.74443866211122	5.30932667596042	-10.6942877170893
-7.15865222448431	4.72354023833352	-10.6942877170893
-7.74443866211122	3.30932667596042	-10.6942877170893
-7.15865222448431	1.89511311358733	-10.6942877170893
-5.74443866211122	1.30932667596042	-10.6942877170893
-4.33022509973812	1.89511311358733	-10.6942877170893
-3.26474344889976	4.87443521828611	-10.7651066961853
-3.85052988652666	6.28864878065921	-10.7651066961853
-5.26474344889976	6.87443521828611	-10.7651066961853
-6.67895701127285	6.28864878065921	-10.7651066961853
-7.26474344889976	4.87443521828611	-10.7651066961853
-6.67895701127285	3.46022165591302	-10.7651066961853
-5.26474344889976	2.87443521828611	-10.7651066961853
-3.85052988652666	3.46022165591302	-10.7651066961853
-3.88755116303197	5.83617419076944	-9.94777472818137
-4.47333760065887	7.25038775314253	-9.94777472818137
-5.88755116303197	7.83617419076944	-9.94777472818137
-7.30176472540506	7.25038775314253	-9.94777472818137
-7.88755116303197	5.83617419076944	-9.94777472818137
-7.30176472540506	4.42196062839635	-9.94777472818137
-5.88755116303197	3.83617419076944	-9.94777472818137
-4.47333760065887	4.42196062839635	-9.94777472818137
-4.48082690215956	6.18635166423219	-9.14553903504343
-5.06661333978647	7.60056522660529	-9.14553903504343
-6.48082690215956	8.18635166423219	-9.14553903504343
-7.89504046453266	7.60056522660529	-9.14553903504343
-8.48082690215956	6.18635166423219	-9.14553903504343
-7.89504046453266	4.7721381018591	-9.14553903504343
-6.48082690215956	4.18635166423219	-9.14553903504343
-5.06661333978647	4.7721381018591	-9.14553903504343
-5.09087094893439	4.10611830149281	-10.0937508230151
-5.6766573865613	5.52033186386591	-10.0937508230151
-7.09087094893439	6.10611830149281	-10.0937508230151
-8.50508451130749	5.52033186386591	-10.0937508230151
-9.09087094893439	4.10611830149281	-10.0937508230151
-8.50508451130749	2.69190473911972	-10.0937508230151
-7.09087094893439	2.10611830149281	-10.0937508230151
-5.6766573865613	2.69190473911972	-10.0937508230151
-4.54943804041536	4.06925149509071	-10.1169186729731
-5.13522447804226	5.48346505746381	-10.1169186729731
-6.54943804041536	6.06925149509071	-10.1169186729731
-7.96365160278845	5.48346505746381	-10.1169186729731
-8.54943804041536	4.06925149509071	-10.1169186729731
-7.96365160278845	2.65503793271762	-10.1169186729731
-6.54943804041536	2.06925149509071	-10.1169186729731
-5.13522447804226	2.65503793271762	-10.1169186729731
-6.65988165585018	1.43923345033871	-12.847400797121
-7.24566809347708	2.85344701271181	-12.847400797121
-8.65988165585018	3.43923345033871	-12.847400797121
-10.0740952182233	2.85344701271181	-12.847400797121
-10.6598816558502	1.43923345033871	-12.847400797121
-10.0740952182233	0.0250198879656176	-12.847400797121
-8.65988165585018	-0.560766549661287	-12.847400797121
-7.24566809347708	0.0250198879656172	-12.847400797121
-4.51038801906523	1.98583923427255	-12.5871798745363
-5.09617445669214	3.40005279664564	-12.5871798745363
-6.51038801906523	3.98583923427255	-12.5871798745363
-7.92460158143833	3.40005279664564	-12.5871798745363
-8.51038801906523	1.98583923427255	-12.5871798745363
-7.92460158143833	0.571625671899451	-12.5871798745363
-6.51038801906523	-0.0141607657274545	-12.5871798745363
-5.09617445669214	0.57162567189945	-12.5871798745363
-3.27035007209552	2.59556476379078	-12.131070274076
-3.85613650972243	4.00977832616387	-12.131070274076
-5.27035007209552	4.59556476379078	-12.131070274076
-6.68456363446862	4.00977832616387	-12.131070274076
-7.27035007209552	2.59556476379078	-12.131070274076
-6.68456363446862	1.18135120141768	-12.131070274076
-5.27035007209552	0.595564763790775	-12.131070274076
-3.85613650972243	1.18135120141768	-12.131070274076
-3.06929018282817	4.45606797324563	-11.3161422887164
-3.65507662045508	5.87028153561873	-11.3161422887164
-5.06929018282817	6.45606797324563	-11.3161422887164
-6.48350374520127	5.87028153561873	-11.3161422887164
-7.06929018282817	4.45606797324563	-11.3161422887164
-6.48350374520127	3.04185441087254	-11.3161422887164
-5.06929018282817	2.45606797324563	-11.3161422887164
-3.65507662045508	3.04185441087254	-11.3161422887164
-3.92208417339952	4.95820429402332	-11.2841950397757
-4.50787061102642	6.37241785639641	-11.2841950397757
-5.92208417339952	6.95820429402332	-11.2841950397757
-7.33629773577261	6.37241785639641	-11.2841950397757
-7.92208417339952	4.95820429402332	-11.2841950397757
-7.33629773577261	3.54399073165022	-11.2841950397757
-5.92208417339952	2.95820429402332	-11.2841950397757
-4.50787061102642	3.54399073165022	-11.2841950397757
-2.99510388856447	4.24581013973884	-11.4389070714579
-3.58089032619137	5.66002370211194	-11.4389070714579
-4.99510388856447	6.24581013973884	-11.4389070714579
-6.40931745093756	5.66002370211194	-11.4389070714579
-6.99510388856447	4.24581013973884	-11.4389070714579
-6.40931745093756	2.83159657736575	-11.4389070714579
-4.99510388856447	2.24581013973884	-11.4389070714579
-3.58089032619137	2.83159657736575	-11.4389070714579
-1.86068058266581	3.34187219048051	-7.92166639169951
-2.44646702029271	4.7560857528536	-7.92166639169951
-3.86068058266581	5.34187219048051	-7.92166639169951
-5.2748941450389	4.7560857528536	-7.92166639169951
-5.86068058266581	3.34187219048051	-7.92166639169951
-5.2748941450389	1.92765862810741	-7.92166639169951
-3.86068058266581	1.34187219048051	-7.92166639169951
-2.44646702029271	1.92765862810741	-7.92166639169951
-3.15142593950174	3.37153495543374	-9.6783858984203
-3.73721237712864	4.78574851780684	-9.6783858984203
-5.15142593950174	5.37153495543375	-9.6783858984203
-6.56563950187483	4.78574851780684	-9.6783858984203
-7.15142593950174	3.37153495543375	-9.6783858984203
-6.56563950187483	1.95732139306065	-9.6783858984203
-5.15142593950174	1.37153495543374	-9.6783858984203
-3.73721237712864	1.95732139306065	-9.6783858984203
-5.10933621230219	4.43778694151578	-10.9556556896448
-5.6951226499291	5.85200050388888	-10.9556556896448
-7.10933621230219	6.43778694151578	-10.9556556896448
-8.52354977467529	5.85200050388888	-10.9556556896448
-9.10933621230219	4.43778694151578	-10.9556556896448
-8.52354977467529	3.02357337914269	-10.9556556896448
-7.10933621230219	2.43778694151578	-10.9556556896448
-5.6951226499291	3.02357337914269	-10.9556556896448
-3.66836277790737	4.86056063373137	-13.9620103731072
-4.25414921553427	6.27477419610446	-13.9620103731072
-5.66836277790737	6.86056063373137	-13.9620103731072
-7.08257634028046	6.27477419610446	-13.9620103731072
-7.66836277790737	4.86056063373137	-13.9620103731072
-7.08257634028046	3.44634707135827	-13.9620103731072
-5.66836277790737	2.86056063373137	-13.9620103731072
-4.25414921553427	3.44634707135827	-13.9620103731072
-1.78876993115635	5.35127908326729	-12.8891567010008
-2.37455636878325	6.76549264564039	-12.8891567010008
-3.78876993115635	7.35127908326729	-12.8891567010008
-5.20298349352944	6.76549264564039	-12.8891567010008
-5.78876993115635	5.35127908326729	-12.8891567010008
-5.20298349352945	3.9370655208942	-12.8891567010008
-3.78876993115635	3.35127908326729	-12.8891567010008
-2.37455636878326	3.9370655208942	-12.8891567010008
-1.3833393890785	4.36249816681182	-11.7257969789029
-1.96912582670541	5.77671172918491	-11.7257969789029
-3.3833393890785	6.36249816681182	-11.7257969789029
-4.7975529514516	5.77671172918491	-11.7257969789029
-5.3833393890785	4.36249816681182	-11.7257969789029
-4.7975529514516	2.94828460443872	-11.7257969789029
-3.3833393890785	2.36249816681182	-11.7257969789029
-1.96912582670541	2.94828460443872	-11.7257969789029
-2.34260927599107	4.14739998611668	-11.1171124872048
-2.92839571361797	5.56161354848977	-11.1171124872048
-4.34260927599107	6.14739998611668	-11.1171124872048
-5.75682283836416	5.56161354848977	-11.1171124872048
-6.34260927599107	4.14739998611668	-11.1171124872048
-5.75682283836417	2.73318642374358	-11.1171124872048
-4.34260927599107	2.14739998611668	-11.1171124872048
-2.92839571361797	2.73318642374358	-11.1171124872048
-3.54792592086613	6.17056946810599	-9.99763505158784
-4.13371235849304	7.58478303047909	-9.99763505158784
-5.54792592086613	8.170569468106	-9.99763505158784
-6.96213948323923	7.58478303047909	-9.99763505158784
-7.54792592086613	6.17056946810599	-9.99763505158784
-6.96213948323923	4.7563559057329	-9.99763505158784
-5.54792592086613	4.17056946810599	-9.99763505158784
-4.13371235849304	4.7563559057329	-9.99763505158784
-4.50317385690161	6.98489127270222	-11.0344923020827
-5.08896029452852	8.39910483507532	-11.0344923020827
-6.50317385690161	8.98489127270222	-11.0344923020827
-7.91738741927471	8.39910483507532	-11.0344923020827
-8.50317385690161	6.98489127270222	-11.0344923020827
-7.91738741927471	5.57067771032913	-11.0344923020827
-6.50317385690161	4.98489127270222	-11.0344923020827
-5.08896029452852	5.57067771032913	-11.0344923020827
-6.40152647322237	8.45294579268003	-13.3626594359317
-6.98731291084928	9.86715935505312	-13.3626594359317
-8.40152647322237	10.45294579268	-13.3626594359317
-9.81574003559547	9.86715935505312	-13.3626594359317
-10.4015264732224	8.45294579268003	-13.3626594359317
-9.81574003559547	7.03873223030693	-13.3626594359317
-8.40152647322237	6.45294579268003	-13.3626594359317
-6.98731291084928	7.03873223030693	-13.3626594359317
-5.17558913172894	5.17996527952616	-11.0587981042714
-5.76137556935585	6.59417884189926	-11.0587981042714
-7.17558913172894	7.17996527952616	-11.0587981042714
-8.58980269410204	6.59417884189926	-11.0587981042714
-9.17558913172894	5.17996527952616	-11.0587981042714
-8.58980269410204	3.76575171715307	-11.0587981042714
-7.17558913172894	3.17996527952616	-11.0587981042714
-5.76137556935585	3.76575171715307	-11.0587981042714
-2.71000670331293	4.01827030643911	-10.1418941380059
-3.29579314093984	5.43248386881221	-10.1418941380059
-4.71000670331293	6.01827030643911	-10.1418941380059
-6.12422026568603	5.43248386881221	-10.1418941380059
-6.71000670331293	4.01827030643911	-10.1418941380059
-6.12422026568603	2.60405674406602	-10.1418941380059
-4.71000670331293	2.01827030643911	-10.1418941380059
-3.29579314093984	2.60405674406602	-10.1418941380059
0.0998876263598447	3.41155145240871	-9.60418230926474
-0.48589881126706	4.82576501478181	-9.60418230926474
-1.90011237364016	5.41155145240871	-9.60418230926474
-3.31432593601325	4.82576501478181	-9.60418230926474
-3.90011237364016	3.41155145240871	-9.60418230926474
-3.31432593601325	1.99733789003562	-9.60418230926474
-1.90011237364016	1.41155145240871	-9.60418230926474
-0.485898811267061	1.99733789003562	-9.60418230926474
3.32341482660396	3.38772509686617	-7.97815053754196
6.45717727906063	8.0617007803631	-9.68867681541086
7.19843036076432	8.65946098158987	-12.8305141754062
8.3334642739429	10.2997165006003	-6.95666943906987
6.08751390382734	11.5598545785198	-7.52667169601135
7.97237231001612	9.03982650634641	-7.16641713073388
8.59290333650402	6.65691053273921	-7.23613492995577
8.83861740728034	4.12931104563561	-4.13001589734231
8.56407226230826	3.11671750516407	-3.12781762410575
9.80877312272669	1.54542905350549	-2.21740708070334
8.77960671364071	0.420719976172574	0.693999384485252
10.0236641274751	1.28119760840788	5.00701547949127
10.7556326775517	0.320378773288766	7.80588269954969
11.1699462317007	-1.01785775942942	8.44580613538822
12.0955848141948	1.39824146117341	8.18969477381104
14.4358881559437	3.45880246672345	8.216367621124
16.0232498326674	2.39150769587802	6.82318233250557
18.359875442974	7.2361622414561	8.26658633045751
20.689150811228	6.79850033291354	9.50411780567966
22.2212001198544	7.26203699222989	9.15101257028423
21.9500721051743	9.25752732769975	6.943572473847
21.8317478003024	9.52615224922233	7.30704341963673
21.2037067282038	10.3015662726706	4.90629640212031
21.2776696718604	14.5915963008875	7.30673975191836
25.5079160254534	19.7300360813364	6.37965466838827
25.4612074282943	19.0862418237636	3.17270634652538
28.4617959984853	18.8511476332331	9.90969147574996
29.9156751179774	22.5417532367164	7.8629991623759
33.1663408947201	24.4197856845299	11.3383342152581
34.9989711140605	21.7345676443331	14.786165181196
36.1637226513742	24.0337261227535	18.2911440796379
38.594496076983	21.5592991473244	20.7984173030161
35.7256245856222	22.4123516934856	19.36808463097
37.5934755596496	22.8260155211991	22.5812987682526
36.3924270210957	21.0595503834864	22.1795310647417
38.7390642749828	21.4636041716071	19.7154287751128
36.5858839539892	19.0605442128015	21.0276560501187
38.108070464723	22.5556252188312	22.6078284736424
42.4819840322967	22.4622262384993	18.4981267796725
41.0341869088771	24.2661482201265	18.7263247100209
41.9956844194813	26.4775976565222	20.2901163018459
45.0451612293228	27.1842953810284	24.7426276169048
46.0932755745373	26.8181550187956	25.3143455565966
46.5504258477673	27.9463147472602	26.1239776582932
51.5825512196569	28.5166367351615	27.8689950116403
52.5087963657598	29.3039995923911	29.3650687857392
55.0557593812129	29.173017854781	31.6250675544052
54.1870775843717	24.6135853266613	31.2689186332391
59.7199483494313	24.383911431584	29.4652855804558
63.248531121976	23.9178478630155	30.958739817227
63.2438618062442	24.6329619148907	29.5430732681744
65.6839335743292	24.3120725596943	31.8602727161758
65.8639321457527	23.011900987372	32.9868344545864
70.7458889502028	22.0923631792821	30.6982215550368
72.9570553039866	26.0756687019815	31.0651194541932
71.2515543607223	31.2236640906023	30.1369198922211
72.4045566004014	32.375676648642	25.6894277958955
75.0533466258734	32.7722162795564	25.8311189294848
76.9800437528407	35.3638658657309	26.86245126514
78.043785765773	34.7770872840806	31.0116683117603
