# Supplementary material for: Search model based on Kalman Filter and Monte Carlo simulation
Source: PLoS One. 2026 Feb 13;21(2):e0339117. doi: 10.1371/journal.pone.0339117 (PMC12904576; doi:10.1371/journal.pone.0339117)
Supplement: S1 Archive — This file ensures the reproducibility of the analyses and visualizations presented in the study. (ZIP) [file pone.0339117.s001.zip › Supporting Materials/Supporting Materials/results/scenario_3_Neutral buoyancy point_targets.csv]

0	1	2
-6.08824804275699	4.62236608276472	-11.0440935496385
-3.4420056580644	-4.39982201618625	-5.49005000126924
0.285360225913361	2.89688405047839	-14.6300847316216
3.22010639461676	-2.22819801458117	-6.69474558213829
0.473427888493497	-3.66651248142684	-2.40968190547112
5.98416061669351	-1.39583397214996	-7.76637372739693
3.98199279781061	0.349376136818482	-7.37916678326151
-0.842558474693691	-0.824589035917958	-19.5171649800894
4.13343093953434	-3.81938487000255	-8.22040172986076
0.276114181138437	0.46174432108773	-0.131643984641165
5.46534302695144	-7.29168612853462	-14.0797364045995
-5.02877919773736	4.6495296425761	-8.76550502007901
6.69595606143766	-4.35365327900156	-9.38974430288645
3.90599434459779	-5.54718239075402	-5.70728813788305
-3.47472988772688	4.05269917685426	-17.1561026778046
0.996411868585025	-9.21320782481699	-7.50591203081254
-8.30587306429393	4.50487167534692	-12.718227380443
0.698625385194938	0.223700646602423	-19.5697321372609
0.189619696149282	-0.870993267316191	-2.75510723368435
0.341859880857272	2.0090213382844	-18.4259444430293
4.63902369497775	-2.97006631450722	-8.10828503648908
0.382592963325784	0.920616085419687	-2.15658408726934
-7.6402142113045	3.27682851164349	-9.5402432173859
-0.0511872629656235	-2.63737366652964	-5.72202463626541
4.37714935533364	-3.62147816191616	-16.6472032563547
-0.116971910172106	0.844772453880423	-12.6354441199944
-4.92313187043387	6.61075550597111	-11.9594325133536
0.601167479374313	1.0891473762236	-19.1049022460848
1.96930539158571	-7.94195023938599	-6.82254139417228
-2.53850302795731	3.38011565098618	-5.61159522150789
6.60293234026983	0.144625361082893	-16.4696903333209
-9.31186980715312	-2.82808953092558	-12.2782446943379
0.701244375790647	4.03832551641512	-6.33884487216672
-1.92361160545801	2.04610963980848	-6.17280631256347
-2.06729936033323	-3.23641422550712	-14.3821685585287
-1.17477017608761	-2.02670184436345	-8.43272510611715
0.944294878735396	-0.754355880133357	-13.0069713500215
3.71368234786113	-7.69467836248129	-14.4396835805974
-2.52591831791093	2.0118183610737	-1.71687259264416
0.717978740575426	5.16119725058469	-2.31682157970661
7.31001049885908	-4.07736487846802	-5.1538467403948
-1.25330768387942	3.71880890306336	-9.31686285636245
0.371692067839973	-1.14321022977433	-16.4291354157439
1.05215272594059	1.17792109932246	-0.611205600877422
-5.71425277931705	-0.961536528905688	-3.90880531764467
1.26277005734133	-5.70830501689443	-15.0161983129245
6.39701394907035	-0.0952656948093416	-5.95698303950268
8.43607539297073	-0.437650768780435	-5.21198836756034
-0.996266372371484	-2.31470207810001	-2.32122863596344
-6.82708375489405	-5.18329724786132	-11.297301703496
-0.979460235661818	1.16725567573517	-18.9743074242729
-3.07334831417121	4.95892761691363	-3.29868291532987
-0.112059640570883	0.0219948039376524	-14.3295850672504
-1.28754140114756	-6.24323351571902	-2.63669578650044
-1.57391932605056	-1.27153221004809	-16.9078182218582
4.80887341979157	4.37836234801958	-6.78412516182683
-0.871709023921388	-4.61767522201446	-16.5808216968061
2.26068551841779	-5.25529645198439	-12.5767197159008
-5.20254394367436	8.03311720112034	-9.26709593924156
4.83147633983544	0.747467672687444	-4.48423342704088
5.64351613553466	7.83060490473572	-11.9003402459636
-4.82803914363884	-0.949174987628188	-6.72652025018521
-5.48117243666139	-8.03881575880397	-10.9099226099533
0.246816980720867	6.89496834899091	-5.53880852542882
8.10479002378344	-2.27325269343111	-15.1015491337139
1.63638250424206	-4.27867398531679	-1.60869808490693
-7.10601314255384	-2.49302409158515	-14.5026271302021
5.2515992103579	-0.334805972450796	-3.98439098074373
-0.565091653879085	-3.54549437268132	-15.649579200828
-2.39894961756616	-4.43722189890047	-2.33492246468514
-0.803152507201938	2.46289394736945	-18.4826147333156
-2.95178913248467	4.19621109856291	-8.42916531205572
3.07411429793415	-4.7316431124175	-15.1018070350186
6.2641504597996	4.9062896082239	-10.3282696715016
0.243913464407226	7.71525444172564	-4.18256006008672
-4.18225230821009	-2.60395786128455	-2.5394183930148
-0.533283037560779	-4.8465614151274	-3.16280114823205
1.96365266605473	3.65116235056101	-1.26820088612353
6.31742234259108	-0.376065587047407	-6.9128767842901
-3.69430867567759	-3.28894906494948	-18.6797127715482
-3.26823591439588	-5.53038317280958	-5.76406483455041
-0.0453299882217344	1.50348270243319	-16.6918630846952
6.60852062771105	5.87662954612263	-7.79262439322191
5.64832967144981	2.04387904250668	-4.28918374734527
0.0837993490189457	-0.76015475904069	-10.8489502018017
8.35759647695765	-1.15274360856137	-4.77665146726175
3.45663836428236	5.51693927443862	-14.929107581003
-2.10933421726555	-1.00862293324003	-13.525937399719
4.21346123376725	0.651378648422691	-16.057556515906
-0.225295586734822	-0.796775984537851	-18.0070102226833
0.845491583266567	6.75442241043553	-12.4714463766651
-1.39316419672521	3.95859481404285	-2.07308311204096
1.25124061345946	2.78543340613755	-17.9151972201927
-0.341160698076809	-0.225407821698245	-2.68454842878045
-1.68175615717143	-4.10290449797312	-13.3728412298937
-3.48376556846894	0.185198229797158	-1.62181844120951
-0.504475044458032	-0.996563049840036	-17.8062811784657
0.722409685619687	-7.27664523510598	-9.22775911031334
7.47196005937896	-2.28366727065779	-4.84970183208213
2.95378801989589	5.50048601191989	-3.91669450339533
-6.97413489137172	-4.66244734816135	-14.1907994117305
-0.913835930586772	1.97691746851981	-18.1301377489201
-0.133146165833049	-1.2387554188924	-3.48704815058231
-6.07305033673515	-0.609830923172879	-6.86526985368061
-3.19229516531524	-3.94770620296436	-15.7202529814241
1.90110826313704	-1.02470793228006	-19.2514246044759
6.8070665662573	2.43477436202294	-8.82077705497298
-0.82168747859204	-3.2999029098557	-7.61557531439575
5.53199020002192	3.85580573660279	-10.3673038921833
0.562595124627004	0.211987814666002	-2.32959718736053
2.08032594249566	1.5891703354212	-2.78160863630928
3.57834361055618	-0.502712827672675	-0.94283935528882
2.70186950319943	-1.82382759557387	-3.64892010207642
8.53895146186395	4.07889746690647	-12.5358823998197
-1.7767945201435	-4.52298120652626	-2.20809957021114
6.14985658688356	-7.44429731757905	-9.13065766842206
-4.68380039634015	5.64415265892311	-10.8680115086588
9.01262529329824	-2.20901749626825	-11.687889490076
-3.21311018897639	4.94480812855075	-9.2466969242738
-0.964161382463531	1.23938762962303	-2.05529008472946
-0.441084253801763	-2.93712971385119	-8.16394986452486
-3.51660438445571	-8.68653723871964	-8.48576331826075
0.397821478745925	0.880994000587202	-15.3313608587519
4.19745743088859	4.86317642709955	-16.1890999505203
-0.93124360865304	-5.50291043699979	-16.7665497111453
-2.67075395133107	-3.53593474843333	-10.8545214871279
-0.554679917071471	0.77844967859778	-18.8276259650553
0.345958499917837	-0.726796773076927	-19.2403774692047
-0.595102067257572	-0.695683808443483	-1.24080519712586
-0.618332044557379	-4.39065245732613	-1.04255099239252
8.84130864230728	-2.19195343325158	-11.0493617913792
2.00095554585884	-0.30926836435206	-14.8773709365676
-1.48188274388606	-5.70500540262609	-3.71659027668742
1.18360209465403	0.32597633711475	-3.63180030043253
6.17087166908515	-5.48768918449328	-12.445376659677
-0.346611003672676	1.72766408028948	-0.753761168905616
2.49105429432639	2.53569109148471	-9.92491274294637
6.39765062819646	-0.20811131174551	-6.09838012496371
-7.57188659883751	-3.36693896100517	-14.326266273817
-2.87999276427785	5.14292139468965	-16.6399063230588
2.08071819503191	4.62335798807368	-1.70644560136965
7.36351386289567	-4.49662224842959	-13.178246432185
-0.425542018373024	-0.056018969635597	-2.87346293439055
-4.0237175463442	3.41383661796353	-15.8109239626905
0.192078244822965	-1.23529644106764	-1.16998835461916
4.94412992941168	6.46850181744348	-10.1525015398928
0.464100714492905	7.08009824760949	-16.5917177079478
-2.87450664644888	1.3563320959084	-15.5811786961059
0.47832310039286	-9.47133558024505	-10.85287159039
-2.88553093189021	0.523633722650196	-18.8136775754694
4.92608112767734	5.94977843704362	-9.55151757535679
4.34228584902998	-3.07558145666026	-14.0143738470192
4.87003704701814	4.84100563106897	-4.12073622611916
0.0534086879471716	-0.11282504778241	-16.6698959940472
-0.751941183170339	-1.01005412071109	-17.2562304284064
6.18113445842889	-6.2855628277895	-13.4163535535624
1.41555023777479	2.22126343735006	-8.31625576292921
4.19542612029057	-5.20347897881967	-5.74799571377583
5.5892628668288	-2.03254011789752	-14.3108159731193
7.4022336118283	-4.17486054837882	-13.7148085496213
-2.11111651442797	3.63878492120678	-4.99052497091643
-1.8425458451382	-2.05896180579791	-10.1951570287572
-3.99987124954965	3.70957816665294	-15.6654445084231
-3.97071491383759	0.698589017857067	-4.81501924237507
7.2190482715533	-0.776560471317596	-13.3579276718061
-1.30744544209486	2.19563306551093	-4.78928411589323
0.606865471177204	-0.418569510579515	-17.8001435073345
4.09707256883262	4.83325663725026	-13.071125468019
1.56646274749411	-2.20012712394131	-3.64296812629128
5.76791613604186	-0.18990859566944	-13.6108129063358
2.28763274794433	-1.40214599783389	-2.16400097856075
-3.15381715582693	-2.52627301976477	-18.9946445282522
-2.42507015153326	2.07225686891625	-3.47761356635926
-0.123871236985411	-0.128805564692066	-7.46053798334633
0.889985770953105	-1.79334748937222	-0.743252098956086
-3.70151763436921	0.467009674364704	-9.91787870857822
-0.819309352668221	0.356392400117354	-19.593991939957
-4.47377301932162	-2.61508892994264	-4.09725412572038
2.87552150476635	-4.66186463019115	-15.9821041814531
-3.45158507074319	4.92335383452296	-6.96031178985529
3.27348622452612	2.84024115144188	-17.0303733542313
-0.367515807433015	-2.13615816826367	-19.5110781581525
3.26871351603368	3.68559042247181	-12.4876506907589
2.83836002870527	-8.72454939930862	-8.71708004044742
-1.67918257279616	0.746243052713365	-18.5643885484968
3.0982583991795	5.86143400258315	-15.3363043614452
-2.6696505098401	-4.68147118615195	-1.6777612605253
1.77536144298954	1.57132573140894	-16.6858447658267
-4.13838366324216	-3.35444207637667	-3.08877771125578
0.0563052330678915	-1.83492852929071	-13.899721178246
5.75470838748257	-0.132369498450982	-15.4523086778407
3.91644172547039	2.20654611061631	-16.8976449520125
7.60734007729832	-0.000973836418528082	-6.80018427549258
-9.44410550426183	1.20850668641161	-10.3248324868451
-1.29017865923983	-2.44691245591416	-6.65844453641788
-4.43336346049675	2.32662300511514	-6.10214310030057
-2.47125318156657	-0.497822079021403	-13.953297481841
4.75497714949701	8.13418052444761	-7.72618749014118
-0.214431520995675	2.4339803892239	-4.24217690833841
-4.51535046496625	1.33212572178372	-15.8778267424891
3.03089132431146	-1.73345348907705	-19.3331596847028
3.43233558185018	-1.25095082994083	-9.13448509545596
2.82822942070289	-0.910551565367926	-9.05017922896956
-8.02984858765966	3.2062584617942	-8.13320298255298
1.05056207337905	8.31658288071805	-9.93270756889392
0.19577909339491	0.225197703490419	-17.6005863201983
-4.66334628322817	-6.46406999647701	-8.70475373136039
-0.201246946022522	-3.36763812047224	-6.15202349393097
4.69853298132956	3.0422829329988	-5.94426885397523
-1.32943453213545	3.12863821457459	-1.1166442464495
-7.14868425783888	-1.78666947990188	-12.8559635518639
-7.95499206018677	-0.619470323824635	-8.5371391001934
-4.45489254122523	-6.40562994018171	-12.5459187419748
-1.30978609015224	3.45926650700212	-16.5938332202834
2.94822542776318	-6.44445953185325	-3.73152677184232
2.44819678890648	3.45631936959868	-10.106113156865
2.36979971449083	-1.7821467303276	-4.53338515652694
-1.61442091092989	-1.84899092152847	-17.8862741747161
-3.58075068333905	-4.38407887800178	-17.0193497885618
1.39534113435677	0.58099736358406	-4.62519678782864
-1.23445374351873	0.190742253835948	-3.93733551814929
-3.84308660378966	-0.898852098034752	-5.81313322866696
-5.72528350104184	-1.27370873786993	-14.9608273770143
3.22504296842605	-0.739690794673358	-3.48664431855696
-2.79125529213339	2.34701848628465	-14.4194964531344
-7.56585529464664	-4.78505652808882	-12.9490895815494
5.8255072074663	4.88459110297377	-12.8784848702819
4.03038793112029	2.20404870811627	-12.1049681276961
2.53937774248818	6.73829075900106	-5.64940809508363
4.19470798856698	0.64454271656365	-14.7262023870868
-0.613061811260186	6.46823471085832	-13.1189454542504
-4.82885187384966	-6.06194465458878	-13.3834769092732
3.55018325540994	2.30380137110386	-1.16898863622981
-0.295772163213655	0.533271953541981	-16.9205779006644
4.317238096009	0.6436244268449	-8.73301016940692
0.31215586488737	-4.19629288201615	-4.20079635083551
-2.72818214514806	-6.56706916878878	-7.55469751352504
1.77945734292415	4.06516191846595	-7.7425686201004
2.91417330286036	-2.20096008836503	-15.9888066591433
-0.0352203778154562	-0.260899217337123	-2.92195431964832
3.74173987191176	1.10289215090087	-13.1244898013813
0.822751081620464	2.42146821901008	-17.1816384453462
5.32545872602819	-8.33178246571791	-10.3392370304892
-1.48663927071389	-0.49135858881256	-10.9565219444996
0.130410232973101	-0.0850709286287706	-18.5075291761379
-2.04139356721282	-0.169845765278707	-16.0861589066973
-6.78884058752956	-6.6031922885136	-6.92433025722086
2.7163250042381	3.5590978159806	-12.4089776767153
1.89906366291279	-2.33934479179052	-0.476228668534521
0.0863396086276096	0.159060122329883	-4.89281599163441
0.550432969145502	-0.298842166336587	-19.5404148776955
3.33933935076642	-1.36708356198071	-9.47303443697438
-1.62222453824091	4.98806978342034	-11.2277403507754
0.235026011487273	0.00218619111904485	-18.0361282069982
1.05502457155244	-0.364755610233223	-5.63042293623104
4.02652080083066	-0.567362546073983	-5.51512466282128
2.62413633248034	-3.83803453456677	-6.46666979447809
1.16549346815664	-0.805835587432259	-5.06702086503658
2.56438024019993	-1.4786982715571	-1.2449275238108
0.437937692803109	0.688422941860918	-4.14319850332989
2.11208088148701	-1.82728502025784	-6.28168850122109
0.168861663598931	-0.25632766025226	-1.25907265178634
-5.89824423843559	-0.632796847623061	-8.89176461355155
-2.7105236174025	-1.33012452882846	-17.2411396652321
-0.972172818786211	1.38445890208042	-14.1211206466332
-1.89003030463606	1.82305347595945	-3.49349988008929
-3.62182491534763	6.54433715715271	-10.1976491957314
-7.51851640755059	-1.99050133901913	-8.84181723301513
-1.23751295271779	-1.12440808889787	-1.99956284963588
3.43589375282568	-5.19066715796492	-16.8995497827134
-2.63269552883827	-4.33855004871735	-7.39379506487251
-0.817814556901272	0.524994721784771	-0.62507440146317
-6.19001306966243	-3.60374283401307	-11.0665565709508
-7.53764599427112	-3.98839150925712	-6.18425350119931
0.571943142413077	1.3339242861611	-16.1109409167987
5.78407126923422	-1.85803885380416	-14.4601449998447
3.37792402839977	-0.0084262354171512	-12.4081070143427
-3.6240602947695	-7.56348326927167	-6.68993150661858
-4.21399736492019	-3.32830904724648	-11.2710481219419
0.240531272259641	-0.179873329054189	-14.6495418671733
0.342805400869357	-0.238987711585999	-2.67545449972791
0.704743643596976	0.88688899909075	-17.3410554489158
-2.5012647721874	-2.96516798903823	-18.2178826907764
-7.9245862499786	-3.59315845847873	-5.66688141900009
2.45729820523449	2.17660789231805	-5.45384446591589
-0.262144556174195	2.11358618238923	-5.02365114414309
1.46318455656017	1.0144899936148	-4.98028650423403
-5.55212692786224	-2.12137898492421	-15.3487185804432
-0.546669430440013	9.32653217626537	-6.83759032700885
-0.772195521710205	-0.101152397569627	-1.47739738667867
7.49803950744178	-2.53440504746861	-4.02900672328529
7.04931861498683	2.45042139659004	-3.36077307550836
0.230860352753146	-0.793777544068532	-2.32728858052439
-0.00876902761741578	0.0262555480726326	-2.16978835115114
2.57696159450273	-1.33672022573373	-14.7516808603783
-5.44050293366632	5.93327958385248	-14.3340935361404
-4.16675379258897	4.18573226581107	-10.1083321268901
7.42453796931874	-2.44929245132866	-5.88150495843932
-1.76108674262814	8.81569234559043	-11.7128853933189
-3.86452244113948	-3.61505225576063	-10.6440445345703
-7.5568429122202	-2.40677605066385	-8.20719253099437
-4.58178833405804	2.53269810779659	-6.44232155618816
-0.627845046373856	0.670326537827322	-1.01399461277125
-3.20860332120243	1.87717680365065	-2.83986977313387
-4.43237496218581	4.99868755077477	-12.3676010488854
-1.70927397820441	0.802371668487956	-13.4204581914402
-0.217049849418697	0.294628942535759	-16.2969646824171
5.41136658346272	2.40009338676639	-2.98122787134244
-2.93877434065866	-1.65180231340045	-19.1053686547594
1.43886998855571	0.458433683611603	-11.8907349689215
7.61744066973703	4.03386719000637	-5.42087368627662
-0.428325461098953	3.83004758617154	-3.3624879276947
0.703190709463457	3.50832122965828	-1.40840054766817
3.39021527863223	6.1516993316849	-7.84183004409246
-0.138257765225621	-1.30668221423883	-18.3400096677199
-2.49683998288107	-1.24167858669465	-11.1162775636107
-7.73436832526511	3.01156274773663	-5.68695135670382
-0.889355900632928	-2.63451160806638	-5.07337210188361
1.06417390972482	-0.486976343650797	-3.12430312256617
4.32432571615671	-0.575657243662507	-7.2508005692123
2.46819868173448	-1.73455379291042	-18.0991685188068
-8.5166488101355	4.57151056052009	-9.69978158262243
-7.51875661013359	2.95319841998099	-11.995205112331
3.80481539154685	4.31685359140434	-7.71364457096683
-6.14650349882888	-5.93373458853661	-15.0632606972455
2.77108880417335	-5.61359573128377	-2.2962683248011
2.22794521332934	-0.103348126627251	-17.4445319675894
-3.12716524344474	-3.67473256700836	-4.66097263816001
1.76286247545903	-8.13044827312329	-9.54449075659416
0.0194042845209054	-0.247524759271808	-3.12354668633034
-3.13869964680956	8.14882634273586	-9.84340848695042
1.03274016763892	-0.714297286580127	-3.08098582207114
0.195390691022477	-0.370786214350258	-13.2374869572715
0.0680117492498078	-7.42699408362317	-3.89464771282068
1.29259273861293	3.38170888435161	-2.02350841077481
-3.53643159461759	6.56355846596051	-10.1951468721982
-0.916343896082925	2.58364379142799	-14.9443337472713
-1.40392339998085	6.42027976341386	-7.82615585818428
-3.67416304879435	0.439229171627263	-4.30577022935102
-6.00480845143571	3.97473067432549	-8.45359568346605
-0.573180698950795	-1.19678443697925	-15.1378789219011
-8.86635220565485	-1.78824089944304	-6.12327433001187
5.05013478646132	-5.73736684091369	-6.71476089781773
-5.96116444129818	-7.57140436367162	-10.6203731122255
-5.56601777196853	5.63291278980477	-5.95963498875033
-4.78048776802567	0.783136365840941	-6.58233949357346
-4.36415919450992	4.11805444390894	-5.00154348113476
1.12061971741651	6.1331140555302	-12.4690524173745
5.31200042050606	-1.88958701552341	-12.1614002013833
6.97641339489429	4.84525700538043	-10.4351009943668
1.61923153109451	-2.15613289957335	-17.2708560037099
-8.21385913846747	-3.70136342504313	-6.8553899227257
-2.74489475323869	1.83439048038202	-19.1978117452271
-3.13817312216992	4.91210868765172	-3.12188178049369
-7.73194719180035	5.69766162958797	-9.34323030020736
-0.0130424785547247	1.19466356226745	-15.9906542455355
0.951125950686265	-0.463233370477073	-13.416949517251
-0.00262245964277965	-0.0783360091236604	-2.3230162200603
6.29816847747904	-3.96543076497168	-11.2962366067971
-8.60045746118272	-2.22518129484572	-7.07063893459058
8.65349489673209	0.0645177020477749	-12.1573511014542
5.35979146418172	1.41004362001684	-7.38106270146977
-1.04309245740951	5.44909554477201	-13.6698678228203
-4.09374078756652	-3.26295489973575	-9.52783581040173
-1.53171322312993	-8.47147768153637	-8.68445368505919
2.06728327160108	-0.917145885646891	-3.55075402092176
-0.912015873162978	2.95851667809141	-5.19483835297811
2.49846151756796	-3.92473444857857	-3.50962953878452
-0.0656220198251327	-0.0176894395231517	-1.69660812358991
6.19921293102351	-1.85818997913362	-13.6644125990115
-4.52187973560481	0.852016271576133	-18.2500623694525
-2.40148018140969	-2.95890047628117	-2.86656565419715
-5.33349543255631	-3.7776776184429	-17.378336302518
3.10202284468383	-0.084533874712429	-1.96808251541214
0.3014768732993	-4.51707105440023	-13.7690557510396
7.85205979161474	4.07787258956463	-11.0672342235952
-0.0621163853335162	-3.75516497768387	-3.36485582826851
-1.47749746876345	1.54994702387356	-7.17605044610535
1.94904222086579	1.6689433644237	-14.4984676289839
-6.43749959061079	-6.41405788070162	-12.2637322021058
-1.45775641336703	0.339731982811774	-17.0801616754516
2.04480858499402	-1.64511877783134	-14.7298882177365
5.04968744996731	3.76062890001769	-9.83693954666655
-3.7093464977312	-3.04455674733976	-17.1622118919528
0.146751815981917	1.04982892420598	-4.07306495788775
-2.84055175615827	-4.50275485723254	-16.8477552390419
-3.28754884218538	2.01927750790727	-2.28085266675154
-5.34698022752579	-5.55545191315925	-13.6542027344457
-2.71933291572819	-5.46014251278886	-12.3666077689996
1.92988733771495	-1.87930499938646	-16.9950822243104
1.2114300611626	2.39343457538028	-17.3908248359018
2.89333097311563	-7.32000525881531	-4.40472143288823
-2.19316231947444	1.86717420614197	-13.5199448255092
-2.4580346534763	7.86744183568508	-12.7621330219258
3.73387037816485	2.86002212440434	-16.5859606503569
-3.45259442760752	9.35980572810042	-10.4546342101585
-5.26612072847606	7.13877715973924	-6.60999840009868
0.022366114565812	0.0586914613370297	-19.0256163529309
-2.47373481899203	7.18570301043703	-7.99666130497195
-7.98080742334297	1.42398261170505	-7.63139591517328
-2.79510478838986	4.22408011978375	-9.81797300399087
4.27749782672482	1.90037018442592	-5.42378585188857
-0.18249208630571	0.606861199961362	-1.30336107471381
2.81590204881804	-1.50923364758212	-1.19011736800255
-6.78952670677823	-2.28194066335805	-10.6759185602781
-5.339046619038	-1.50555689999626	-9.22895343477684
5.35561123066144	3.93566937074109	-15.7264299481056
-0.807858374920201	-0.233382166468484	-3.26191641391904
-3.08385391978986	0.438728469503112	-4.12616095461151
-1.34902214826424	-0.237318610084241	-1.54706883375688
-3.59430051060139	1.87309159219968	-4.45820630835091
-0.60796233072712	2.40748889388015	-7.96091922980811
0.907872251616867	0.191353659110747	-14.8468699707248
-0.73401414696935	-5.71704792103515	-10.4103613024955
-0.875949753581593	-5.87439993295676	-18.0332737586104
-1.39901672607186	0.27749090383879	-0.217312069091191
5.81909496256791	5.52096541754488	-7.71052796790675
-0.533887880709574	-0.767569223547492	-9.28668051216624
7.22153547641507	-2.22501641560886	-5.37260152168625
-0.183627208169097	0.206222813777915	-17.2481790674748
-3.97815135269141	-2.93534182387819	-14.0685341862516
1.70961804696007	0.407079069671213	-4.47947170668884
6.19946160590262	0.0496147933977604	-11.80286224105
3.96387070548011	-2.14140166101963	-4.81402535382373
-6.20695404051503	-1.28349513954572	-11.7730223125278
-0.612663373486375	-1.24231868728037	-4.29602973143576
2.80850885237273	-2.66141914361407	-3.02553741684391
-3.44504161002248	1.70972129290726	-0.811778784398252
0.48479055173663	-1.08448959420427	-19.6092141192335
-4.6836409048778	1.77534613544169	-16.6432265945839
6.60744874728178	-2.53303600137018	-6.90314748214936
0.90564319310347	1.02726087431279	-10.1473671241985
-3.9279429343943	0.605550486987191	-4.50626019384523
-0.135710713900478	-2.28445987786585	-1.3057357625746
5.29082726011716	-0.570463663970575	-16.6280005149526
-0.409318855220347	-0.459847247708913	-15.4489995435325
-2.16354604718688	0.527017700577033	-12.9678653203778
3.725659078103	4.05441322401529	-6.29817800376692
-1.86792024370786	-9.52295755588106	-12.1943317841378
6.32445006670741	-3.86901115176203	-16.5500646145954
-2.36124849060995	7.83570891981515	-5.01378275798725
6.55151818303176	-6.19840725012132	-11.7073422594918
-1.78631057486205	-5.02282315292206	-13.5833039367821
-1.24184409124551	-5.90059011718528	-3.18177572397323
2.90482340475963	3.31487202808104	-7.39127686151842
1.30771263868269	1.53867518567451	-2.96486125941752
1.42528467154281	-5.86487302029459	-12.9101023047952
-7.00207793162765	0.842211183933326	-11.9356834285293
0.0413629052131347	-0.149323569195889	-14.2429275794358
4.56657991308696	-3.05834513764054	-7.40115961480384
1.01822559506254	0.78752509518542	-16.7170323444157
-0.367193519833755	0.281248433165279	-17.7756058171186
8.65210548860281	0.650678525243612	-7.86974997108857
2.090635903102	2.54137938587898	-19.3442959673448
0.0953409793270006	-0.0832330823865292	-3.79835068351158
-7.22794807899743	1.48590614912201	-16.2848573859849
-3.10730718299945	3.37002903300374	-1.34762497764084
3.77683642602674	1.5398349127975	-18.8892695356532
0.0036233452867852	0.0269907645885696	-16.3905595250805
-4.08068747065056	-2.27277106782167	-11.4032596465388
1.59131479941402	2.05874047475579	-2.06271269127028
5.65527791606067	5.20765142730311	-7.52706465365736
2.42676121215512	-1.02096797917868	-19.131691228441
-0.532329557179894	-1.13834773238535	-0.263595332086979
-2.77574925581881	1.40663707966704	-4.66780960018294
2.74814979458742	3.35846501188768	-16.0199081359751
0.407147758797775	-1.82257864701244	-1.03201609610339
-0.108774645135155	0.115247294268051	-0.650385315535887
-4.02552611498937	-3.08904115027532	-13.960326943954
4.7126413583272	-5.101909028261	-8.06318800755307
0.000117997586131273	-0.185775397907756	-2.45307980397798
8.89165916306191	-4.49221007926385	-10.0195458646149
-2.21809720155375	-1.75768965244738	-6.04485421556423
-2.97449956714888	2.76917094245402	-14.116664172364
1.52462417247975	8.12014451913584	-5.21760402077626
-3.2527298932636	3.38606110077434	-8.13689771375573
6.81125640412363	-1.99645131783805	-14.7343769006177
0.0618971858656429	-0.793610588397092	-3.62201973612686
-4.88556832674274	-1.8883435158901	-14.2056348638956
-1.65620196512136	5.0361352429796	-18.0856884386022
1.19830528092787	0.320995457422377	-0.914269089734555
2.63041727109899	0.368706541116622	-3.24660482501515
1.1721855052449	-3.94991381076706	-12.4266873415136
1.59198704321676	4.24920394429181	-2.67430917304555
-5.17334195308194	2.68573384711875	-5.22952836837682
-2.25384481956098	-3.41166217980735	-13.5357573975013
-2.70637540393102	1.20530613810102	-12.9634617555898
-0.0516288608660612	4.53043804750616	-17.8805746941134
0.574627360188753	0.933120889703672	-17.1086035841204
-4.8255801483846	-3.65894564729096	-14.5862503953709
-4.07719861580992	-6.77020800761896	-14.1929779291292
-0.910305266912531	-1.53957819690364	-1.26411839630226
1.06493647190762	1.46256322696952	-17.9125706289181
0.228193929029499	-0.880465878987686	-3.98183468324109
2.28989896725229	2.70831534026124	-1.48120969908327
5.99172129305701	-3.41863188656466	-14.4131171911959
1.05479957533583	5.06655766911054	-2.40691946707317
1.43984026713667	0.49876959941296	-19.5607490436655
-0.700946248338994	2.51606961018205	-15.999486807192
-7.75794876129286	-5.04402949106108	-9.96909199529206
-3.14688623043931	-4.3676323711483	-16.1276730428248
-0.0816358392734452	-0.137280974260293	-15.2359136506921
1.89636805255788	-5.1238270498903	-6.9597465281587
0.623197597383784	-0.63155349547166	-14.0649473708417
-3.48622590586816	-0.0526298017274147	-15.1864662154297
6.82682538307285	1.99892692385716	-5.49495207486007
0.558570766167901	8.06270531401421	-10.3629672890335
-0.184211861420672	0.546823550952165	-15.382507418477
-5.06763814404351	5.72339610957942	-11.3462073040104
4.70341536943643	-1.75273397595251	-1.77371703808058
0.143484093207932	-1.29227615148372	-18.7073835412505
5.05043316301897	5.34885267782813	-6.39120856035632
-0.754412467170208	-5.82868666034639	-12.2496797273935
5.35683194876514	-5.84320044939204	-11.9621381755953
-0.560112422405732	0.117660315633867	-14.4406829507928
-2.86755932693793	-2.15482318123872	-13.2336182617045
-1.38147938083624	-1.97200910755652	-18.4713051382847
-2.089961424961	2.48871059185346	-5.18205973390136
2.24405795497598	-1.09433972765609	-0.892328815251581
-4.8029327060311	2.06305929234501	-5.76884761320748
4.86065577289411	0.571108272753669	-3.17334242311801
-0.335383723145583	-0.13708787473127	-15.6554035437938
-6.12759384040768	-4.25952825448306	-5.46787046806372
-3.25868029869064	-1.95752046969962	-3.09219451332754
0.742784780015321	-5.56767294898107	-8.72763479201143
0.133988070863893	-0.511715125958899	-15.6654823361367
-5.69890721215414	6.14568866606198	-10.1577121614179
6.25886634514368	5.66590475116826	-5.35956332504859
-2.52797590128087	4.78226021421578	-6.49648385129729
0.0433996613260708	-0.349121071656655	-5.75550764136377
-2.49057459877019	5.89197354551377	-3.49485306802015
-3.00781441636329	6.34861562378313	-7.89968207737805
-6.30645225436608	6.51120824419575	-13.2897961864527
-0.289964560560324	-0.0848231832255917	-17.0392404364036
-2.32058060951131	-2.04196996786865	-3.86592861132167
-4.36766672351799	-5.4826554387348	-10.4526212215729
0.0131313888175367	0.323998572931972	-18.5226577671019
1.77068799439931	0.179620847896121	-19.1849091358235
2.04363001894262	1.92535049164474	-7.71674767840202
6.97924047754315	-3.83223755178825	-11.3122676366954
-6.08757055883483	-2.21490507766353	-2.75691357554805
-1.09109709333441	-4.08927587860644	-6.8503468658254
6.79828215002556	2.6568677163672	-5.77273134311672
-5.48287439723595	6.26817126406546	-15.3323428713712
-6.0425586938503	4.52584054166285	-11.9319470180193
4.0944590580487	-0.997859933553153	-5.9721422947451
0.485725274386566	-0.306076407966262	-4.96275445209998
-8.41827283297986	0.872742517533043	-12.954120416671
-2.32866083693666	2.97471260635769	-14.2746060660113
-0.818529398639733	0.0916317967368844	-17.6119537389419
-3.12417560981536	-1.16299863329609	-18.0841653946111
-0.395756285982266	-0.304514056913488	-1.6591014491843
-7.15260342217383	-5.44656417484349	-12.4260426779382
-0.245530840539485	1.9650279732395	-11.4543463204223
0.959633739363895	-6.30848144920957	-15.8681948666187
-5.80906983652013	-3.84529201990295	-13.1260500678153
-0.578289337947128	2.50827612076008	-15.9973184339157
6.23120320978871	2.20056331587747	-8.07665813721461
6.14025711732668	6.60672764808421	-6.5845200932001
-2.1616867645121	-3.56570271294929	-18.8014235005716
-5.99724666212323	1.52878290627134	-4.33909426448308
0.726293851570245	-0.687641893719249	-15.0623197250551
4.78218992763254	2.03389056658203	-2.40277564809427
0.834846263993116	7.89543716567533	-12.0433380827846
0.0259344966250639	-0.61404955672093	-1.26533442817185
-0.859734738196942	3.33463374666625	-8.55562390614082
2.52636640039478	-6.98603364860173	-14.9116602547759
4.87868636350089	4.34602588497073	-5.774441660789
5.39333556610269	5.60810364819287	-7.66450955191462
3.82087182952911	5.68193415619028	-13.743480782717
0.163311511838486	-0.724016364277962	-16.0576068925274
-2.20965365270392	-7.30127018273124	-11.6684140874496
-0.219993631363211	0.973908472194098	-1.49794532155173
8.61170939038203	-1.97769246679424	-7.87931204515443
-0.326059388374267	-9.09698265218335	-6.68064440179823
-7.20547209763645	2.9688890040242	-14.45008589481
0.432621653957694	0.289601865709993	-17.1880176219157
-5.68582174063779	5.11843941082902	-16.2338380787915
-2.96604214254502	9.02862743225771	-9.47733937868445
-0.119137929088791	0.0503545258939533	-1.05856286254139
-0.233035389730721	1.68139837897427	-0.655423053587791
-0.211629623124743	-1.71463362874921	-15.3438382229544
-1.43165355909018	-3.46539624521915	-18.1686805371003
4.3291151944309	-0.758846387340689	-12.123975385896
-3.71815896001728	4.46172646702137	-11.9975759227317
-6.46034157536987	-1.20648038210418	-10.7213657917241
-3.41040713571381	2.29896267616978	-13.7836541678289
5.14484087420777	3.74304303077898	-7.3689056840314
5.97774622874916	4.18384418268381	-12.4449451009754
-1.67415140387216	-1.68606937389952	-3.23415199505626
-3.07576234204684	-0.273634873569675	-0.987704036831026
-6.44003469120957	-0.833423885198275	-9.51756090840247
3.12830878073415	5.25765962626589	-15.7990953227414
2.58828738117256	3.83868270267864	-5.45844552451441
-0.220107016510341	4.33942367941329	-13.91557156839
-9.07835338678044	-2.14670339825829	-9.24649321232941
0.389148057138271	1.19787791888999	-3.3297574450031
1.28312616981676	4.6483761837025	-11.1829709668605
0.307807226354161	6.65427953584551	-9.22841277116644
7.99025895201328	-2.18219588190386	-14.9631733897515
6.09143576975741	2.93166421741671	-13.5472155903787
-0.618687387184701	0.635814256523063	-7.45755336109203
-0.117208347027678	-5.03429308366688	-3.99524303354982
-1.42594724230323	0.261114770559681	-4.65174297281771
0.00902449950868063	0.440973970166063	-1.26174534420615
-0.876373326001308	1.82499444547657	-2.12703829630754
-2.39517630349531	-2.03426701480395	-2.97567161938059
2.28413350206338	6.59046780450165	-12.0108454917783
-3.45863942271912	0.112833532569231	-16.8096793446397
-4.40420514599135	7.39608429783669	-8.97186008165839
0.812911178796825	2.21458084482228	-15.7930254925594
6.44527679264437	-4.89405761885349	-7.99460720158632
-4.0572150480216	1.35585522630538	-3.3047050113914
-2.3032825173252	-3.32760412812522	-3.71600868655271
-4.6364396386044	0.508968124929599	-15.4159630557108
2.83496388565978	0.830400348021704	-9.52598999462484
-0.263650960883656	-6.73838374376523	-5.05486162063716
-1.4020938018659	-9.59679308575688	-9.71354409636922
-5.1942777630467	-0.341405124279791	-4.32005280067731
-9.12155810029032	3.59557954473662	-11.1939994483848
6.91828080892615	4.51298216498498	-10.6459438923744
3.3022835674843	-0.995018920362872	-12.6868573736178
6.71999694860644	-6.19770366501994	-13.3110894037347
-2.40166206318098	-0.118369954680234	-3.72865433873741
0.972597618803193	4.59313610985626	-16.2982373758356
6.94961009887466	6.08958329474034	-9.23074894982158
6.59046111078697	0.958257890077467	-6.79499663842218
-4.97515862082693	-7.44933550885608	-10.7421968595462
1.13270502151313	1.09880101542123	-8.05259038090613
-0.409390664864818	3.02631568069193	-1.02317664892603
-4.03413213884407	-8.57946497874993	-10.0379076042146
-3.78625577919977	0.474827215139456	-9.11443169229885
-0.24263634964797	-0.091308538539314	-5.83400823886742
1.62854480055048	-3.13704970895926	-8.64748790588128
-5.8088418577491	6.72095434711752	-14.5225697178566
-1.84875208800316	8.4526799855708	-8.43226635296382
-6.11974276242715	7.77785307778463	-9.45106433649667
-2.41126459116116	0.707330571976329	-6.37177120675994
-0.0589734161262325	-7.89053810130116	-9.99989804276527
0.514696554710714	0.0902706544981056	-19.050515956578
4.0393238901198	1.66398736545181	-2.01892866496571
2.00663809203979	-3.74987144509206	-2.59169829163855
-1.44624617521019	-2.93970158671307	-16.4489828313725
-4.21771400149951	4.35472201682327	-2.07033987066412
-4.69222556256792	-7.43536778810709	-12.4475759865213
6.50345377695407	-4.03865574258353	-15.5552181502317
1.76682097212742	-0.995041862223255	-8.47619433431911
3.27404809137533	0.355149803287786	-19.2206094435809
7.24521348997443	-1.15773194400058	-3.49112247381405
-2.42111900715112	-7.14773028315972	-14.7273731772164
6.89791680956647	0.907755208592726	-6.00801011281771
1.26248158144085	2.64866467902421	-6.19416449813918
-3.9277672182443	-0.415416591161429	-1.7967306151924
-0.66148233111066	0.78537533898672	-18.1221863603818
-3.5911131519736	6.52346516538776	-14.7115654752019
-1.14089326191717	6.24849675957654	-13.6546518825818
5.43357201647035	-2.52423647627122	-15.3047146679874
6.84343462945694	-2.30398364591983	-10.484632566879
-0.491983462128268	-0.805100343682534	-14.2857123536133
-0.59393587099249	-7.69899272965277	-9.39748463584999
4.08574763025163	4.24264669083298	-4.85884239136795
-1.21402929825681	-5.3770386108035	-9.14886574590582
1.61025120473152	0.843175205050644	-11.8257846623739
5.14186532926077	3.11436300929695	-6.66345876749307
4.85687736555775	0.111930321035679	-16.3017939325839
2.51607062739937	-1.92432715122776	-0.741257989805224
-4.94285311298979	6.10558855284994	-16.0019130162751
4.70323766732078	-6.34143766284096	-10.0572419893815
-1.9498635428716	7.16384893871613	-6.39332239183354
2.2352403058121	1.16225182248295	-14.3185983069156
6.14063298075805	2.76558992072704	-13.3464156545989
4.15565332279894	4.9290925853403	-4.70906203423566
-4.80887779238161	0.11935794444379	-8.75993540112561
-6.04354541483837	6.63939795354766	-11.6139397515248
8.32740879714724	-2.51908675802078	-6.32638404945076
3.07627995121797	-2.97856723284422	-4.28832129079309
2.88150014633256	-2.71843241600248	-18.6441968316
-1.35103665414934	3.51381268853586	-7.58739794726153
1.32459359013143	-4.8375439771051	-14.0871494895735
-0.116479487223719	-0.0289538564083853	-0.947045114825363
-5.6286068464017	2.31405223118578	-6.57513547796454
-1.30143690822945	5.7420237968875	-17.7463436570864
-0.0600979879443896	-0.0318711813475742	-5.841903799772
0.149461280425038	0.879620048655617	-17.0395002499991
-0.401804011608378	1.92569045776534	-18.6094387154772
-2.86739413922643	0.951277442910518	-7.01332225285327
-0.171663445968356	-0.746883846112948	-0.653263813649712
3.95499059176858	5.17138646774787	-17.4905724098174
-0.818528063443159	-5.84806684569413	-13.6789387350875
-3.13277214496428	-1.30706781837648	-16.1955061023514
4.35542054965018	3.39454955731559	-11.58843476266
-7.18894594065654	-0.076344005278445	-4.27291986351367
1.75951815188763	6.97937928084884	-16.191659671925
-0.656830550690821	2.35721132798109	-6.25928983860867
-1.38743521140264	-5.2739607269017	-16.990869430602
-5.01576498524857	0.551009533526732	-15.5264310876457
4.62759228761911	-2.20401197759365	-2.38718897727536
0.654380298534983	8.63663131872354	-5.07788801224282
3.67118352563884	7.82275650210691	-13.8083408776739
0.672173145864049	-0.25676519007175	-1.35449219207414
4.95495481000281	0.128496540977633	-6.00998718280574
-0.859847399703291	-0.216226106952645	-18.9760700408624
-2.97208136445998	-5.65875904489533	-16.9175846056387
9.17578171724831	-2.12001607910321	-7.1627850875522
-6.32209556419727	-0.861312868703547	-8.00961858404829
1.1803389575137	-6.81312167166059	-12.0130802864737
0.0344891676225874	0.134894737067967	-3.46721361851825
-4.45152974827519	5.48299501412281	-15.7414095802491
3.80793547376513	-3.3741941745961	-12.7084973751299
-0.0267909452003984	-7.767559066667	-10.7361072417837
-5.29224773287936	-7.00252926518696	-14.1709705677732
7.52102190310534	-3.37521571566051	-15.3723334759046
-2.4319413528766	-0.342786039775953	-17.3568795835222
-0.96107586976358	8.59667134266827	-11.3173300996013
-1.93365686337638	2.00267938820299	-6.51433635103994
1.31900266487173	4.21946571149972	-8.95988200540518
0.13397383008791	2.29644785466094	-17.7222725063967
4.79248828502035	-2.5069200422598	-2.37489878616853
-0.886921723467052	5.73701421219831	-1.87287029300092
-3.78403696825003	-4.05368164520946	-16.7727932321991
-1.23306250504545	5.07686338699132	-2.47432672810137
-5.36391459466709	3.01613564780473	-6.05537160657524
-3.45922250232154	-3.80953202536936	-6.64952090628125
-3.28722114377197	-3.01560341363873	-13.8575824576733
-1.34805206642849	-3.5678861980137	-15.4608979632247
3.95856107592297	1.85035305657985	-11.1434317955422
2.46688557980801	-4.29494728413244	-6.10948814402513
0.694565728134937	3.62558797764869	-19.2773927716524
0.18731218316972	-2.00743637929667	-2.49574993258504
-5.05775422822598	3.29110246160163	-3.92499477309298
6.0342485988583	-4.80746147482838	-3.78515011983893
2.25321172807436	-1.01148186414428	-17.7510476875895
-2.27244114746365	3.07222800332483	-0.927499264211937
1.88940834389405	-4.93906491519798	-17.5455681371318
-0.0813520335410562	0.180738941105109	-5.61964717300756
-3.04089122055364	3.42172397821042	-4.60131342902165
3.47602748145086	-1.86924700623847	-18.5254365620015
-4.18629575408172	6.85857724108012	-12.5772343463841
4.48442264239815	3.42509847113238	-5.16093914243016
-2.85578929217432	0.887298525376587	-12.4361729643622
2.95635031982136	-1.20619791108828	-16.9573830184401
3.99085078334144	-6.8160149912157	-9.19188711418988
3.72759618956286	-6.407166723939	-5.35186170675717
-3.50427902465728	-2.100870079035	-3.59412201508615
-5.67936453420964	-3.35444658265611	-11.6644179566944
-7.58375303531501	-0.169301800734376	-16.5102070878416
-5.46834045850153	-0.160919596470429	-13.0494302089963
-5.99963079435307	3.08354246794792	-5.21144520565982
-1.29383091718704	-3.32512551435804	-3.90807534320741
-6.32524950003694	-1.31162659144798	-10.0266187263684
-5.56360928714255	3.00664483709373	-2.26237887318945
-0.0225843028186534	0.685058184485822	-2.32785909928294
1.65538107171927	2.66045435949822	-7.35072903458124
-6.50960873374459	-2.73597185181508	-8.87745381724862
0.0336901058161352	-0.623799433645465	-7.50821835841111
1.83678256785386	-2.28400056589234	-1.13719423587346
2.16855822173999	1.30099946766568	-12.6202842532171
-1.55085422588701	1.46866141125159	-13.6274305820387
2.41951354573874	4.66115029767251	-10.1627590568511
3.22453391373736	-6.13211277131357	-12.9807409975916
0.15816772342621	-0.0695190021381469	-0.266115027225199
6.76934857343324	-1.83296411607661	-15.7340262852296
8.09370257675646	-0.763025470102197	-12.7360046569589
-5.38568945864957	8.2447013076491	-9.99389697076134
-4.11663646389567	3.91090148719936	-5.13242270634288
-0.0156398034748979	8.12573599135909	-8.36959664720818
-6.94004419723148	1.77444884971062	-3.97145583683997
4.75662005567397	0.889261000451704	-6.03959839804033
1.8494164600179	8.5736539970747	-9.4720387110107
-0.969024046162747	-0.820230103877755	-0.166551612499759
-2.37814324474202	-7.88309482153142	-5.56494933204142
-3.79953596705515	-6.07483162700225	-10.6989205563995
0.0997887029336129	6.93861939805533	-7.73520049954255
-1.36714417846097	-1.38871511427119	-0.691360124685843
0.052778321474982	7.4749421770614	-11.8792725178335
-4.95786460444744	-3.38531666315011	-17.6376501418452
0.354568722821329	0.59788745534612	-5.05153623315239
-3.19759190176353	3.50988789100947	-2.77767677032066
1.75526363146381	-7.3950492389548	-5.64675242239298
-4.67195910055714	-7.07898972494809	-13.3988355161549
6.4687526483402	0.750016760619205	-8.36137693803766
0.941654931394482	-0.00218267746994774	-1.01098238234497
8.34437912429077	1.04149052764018	-5.0888563096931
-0.521094057060455	-2.51500261033076	-17.3816137514768
-1.25572183645582	-1.82883903463694	-8.41243144855967
-7.87182251011053	0.783784302725595	-15.9831182329888
-2.28665858785986	-1.39094649952215	-1.65009035914097
-4.7588963469266	5.21979613933671	-15.5923170680915
-4.53946455607096	-5.38613311771241	-4.75763149878469
-0.892838139462305	-0.0482354876386968	-0.299629269694842
4.29792535458226	7.22727512434558	-11.366545792162
-4.58945038131839	6.55106611700774	-13.8755538836076
-1.44234904431873	0.29060901836776	-5.71556361335236
-2.74793925105089	-1.10465438920057	-0.64711777286748
-0.447177397752496	1.7084356278664	-16.8839589999563
-2.5109457491181	-3.75263835259463	-5.03494652238518
6.46602362094682	3.9468165529416	-16.2974170659076
-2.53002028694165	0.737790563205948	-5.21454413541917
2.34064672366152	-8.06558473196845	-8.58233320021461
3.34054849982141	-5.76742783023615	-10.350720466566
0.827385143663592	0.195758770312225	-7.79462876622135
1.87585445486261	-5.28194031974114	-1.72467792089005
2.55596158971249	8.21865313985745	-14.1779648513575
4.3898883342483	1.74344739909023	-12.5808142504164
-7.92533373912492	-2.95478077524227	-5.80096064861807
-0.542301106901264	-3.88643171173001	-17.6943800747336
-1.11002703384428	-0.805709493682904	-17.229559379291
0.822786683446528	-0.170743183606895	-12.5972451999509
-0.0838980278101156	-0.0244049993123366	-16.4557271974134
-1.9499318320612	-9.31623509231264	-12.3729266044882
1.02653847368876	1.94142108025026	-10.6781127826277
4.88173866711093	-5.40986623865963	-11.3719022684535
-7.80369953183576	-4.40184388163753	-9.19321166438524
-2.03202307925372	0.251231350180083	-7.16627678280894
7.30661000683875	-4.24947323759807	-14.577669197475
4.70002961284902	-7.87919437437621	-13.7835940368912
-6.95700964098646	-4.87681892124782	-10.7156199279455
-1.73342071325875	-5.25219797279445	-2.66111370036216
2.89016053078756	6.20468443504799	-7.60329728468603
-8.40018023992323	-0.431942451334364	-8.1318581061417
-0.0988196986596463	0.230380783233107	-19.1842449214667
-3.1100118047741	-3.45095574814051	-15.4944333100417
-2.37491316272527	3.56595728073848	-3.81309095880278
-0.519409201164346	3.19948980249184	-18.5861595132495
1.84475436719176	-3.56370382365266	-3.23088681996486
-0.564034194983261	-1.70565414696087	-7.14183093301899
6.9207862095186	-2.91245298542302	-6.41209635664868
-0.224023940507682	-1.88770021828676	-17.7986539617072
-0.275517679783124	1.19228178357124	-18.3287846790632
4.32935338374209	-0.923923109730516	-4.56672258621084
0.195207016602483	-0.66253493588023	-7.53377980386462
0.194000519474373	-2.25608817620613	-10.3163672590852
-5.73937979221999	3.24607433535673	-3.89710852072477
-2.93215192904008	7.3472340412639	-8.93162472351638
7.92497529837405	0.470499038159243	-10.3904788154728
0.645840596250577	-0.078429875943981	-17.5470895087186
0.0416097253472906	-0.0482915792794058	-2.59818071205271
-5.11254452229146	7.08717038175336	-14.70824220626
-6.04389272941951	-3.17686855648125	-5.24862674520293
-0.0833138582944611	-0.53623466555779	-13.7714385827146
-2.80795747911937	2.78569564846297	-3.67195511265675
-1.71527624287141	5.43014745178903	-2.38650876860486
1.59367589553528	-7.03332521552148	-3.76186713626641
-6.54593581669294	-1.1389813939349	-14.0481770358633
4.82828355477122	8.04924401919178	-8.44173058387045
1.92256641645121	-6.09458912792531	-15.4281711505078
-0.214048543744573	-1.37340994111475	-14.9191451234416
2.31202999914891	1.10716642489781	-16.6344826886568
-3.24492235665627	5.82338504603223	-10.4404898263088
0.216857410843398	-0.464921073099488	-18.5647899678299
2.95946633235817	-6.09122649674678	-6.50351272369802
3.43099552356161	-3.63230610985761	-2.48172704742766
-0.143180830673753	0.230344317648149	-2.4019606076227
-5.51668717292962	7.26659979619699	-10.1055331681057
-0.0954616739092863	-0.148649266268839	-1.37489003149532
-5.30398787606967	0.985979115148221	-2.19538568631538
-1.79126590120197	0.880634520508538	-18.4813414512924
4.84179277876701	0.782760440007946	-14.373799019795
2.00100163956185	-8.29377201594216	-14.8260867867623
-6.56237752009165	0.387382275049003	-10.0729462095554
0.688594528575623	-0.0499723372611929	-18.0660626545124
-8.92531912793231	-2.64355698099044	-9.63488100832078
-2.86781780064788	-8.53114554017072	-10.3075335342522
-7.45702985872672	0.288608830605222	-11.4638049462443
3.01787033718688	-7.55265925303684	-13.2619222025135
7.73011650070751	4.19938892343288	-10.8180540299833
-0.723806827292934	4.27574432883341	-15.2527324913865
-3.83533333497904	-7.09984576387512	-12.4731908852155
-1.38579343042895	4.0076479169264	-6.86680120024212
4.27238530032841	2.08779014454426	-16.4531220600452
3.61316544416038	3.37949389531647	-3.39766245090073
0.619995716677616	1.66993455954002	-18.0184023497286
-4.38532583262276	1.26353031723647	-1.9387530287214
4.52768859648344	-3.4490415748125	-8.81690184992549
-0.328185806072705	0.471693313215486	-18.5803740714963
-0.988456420661277	4.250398705517	-15.8481646164054
-1.59409164558222	-5.6827921343591	-6.91660144796402
-2.33166604240875	-7.96103814681779	-9.21857060731386
-1.5999523862414	1.58724402294237	-18.4145248283829
-3.22931644724292	3.6119611717652	-4.35603846737269
-0.00262154458928456	-5.61239565050577	-2.01630992194721
0.420252195918729	1.30763765380237	-4.23243434975366
3.04237138826677	-0.969263700653811	-16.4700229430645
-0.119335131065073	-0.168758993130377	-0.596159486133804
3.20915153298349	-1.12242644820024	-6.20528559759317
-2.81647027421765	-1.97172882105817	-2.4571067384865
7.74125692778785	2.75902907471129	-4.92985694002093
-6.24267760308557	-0.313510231256618	-12.803476296037
-0.0852903593992687	-5.14384433598539	-8.57267591073386
-3.43843622204093	-6.0120837863426	-7.17357631407872
4.70077064493141	-2.1133204692303	-5.47672623899415
2.54708318498808	-2.67128492067924	-19.0335550309356
-0.501683572668499	-0.454232568500663	-14.8353542728128
-6.69100834016924	1.30923805327787	-9.14995481298188
4.68735264989559	-1.99280063806895	-2.39039927260116
-4.25471220420784	7.19635685743839	-5.52515536667473
2.98118294720618	0.0845695524821623	-5.63818207099715
-8.2183303227567	-0.795240422719823	-9.45338982493489
7.82049147098438	1.59500080443833	-5.69166188227278
1.50740847109439	-0.184605849365938	-5.36029108624636
-7.15399743394305	-3.87139118116079	-13.7222215579155
2.27167474501123	0.531280248861343	-1.77482339998244
7.07947127995272	4.32030085874206	-6.09411550958884
5.97648404071671	4.18275437957091	-14.4180420173908
-3.70280480261563	-0.0524097894261753	-16.1107958528371
4.23794966334305	0.44750242317283	-15.264186205105
-1.85659636732275	-6.09026809449968	-13.8998793803102
0.474773212482468	-0.678356217098767	-15.7902735892082
-0.393953634149675	-3.36374028141326	-18.8635438870378
2.41146246190377	5.39657560166984	-5.89468365389151
-6.43253593683886	-3.72236041647614	-10.2975022392817
3.44645237299748	6.86886529372912	-9.54444318270527
-6.14894101954075	-1.91613457916667	-16.7347566269658
4.35340268134424	1.25359945120702	-18.595317202927
5.17180607186168	-0.984757099352725	-18.3885197910541
-2.64067373572756	5.53478596144771	-2.67465689685834
-0.585736935161219	3.9739111623545	-14.474295097116
-4.60784475497435	7.28439761571566	-12.3418478176999
-0.32449034351721	0.0170026337389983	-0.583539163505439
-1.39465226216643	3.6101311631043	-8.4651688031279
-1.94710381142686	9.27235523938817	-11.3264782273675
-4.46562062927526	-5.41616685053292	-14.7051265320528
4.48552651757457	3.61345647998927	-14.3619567626915
-1.44624324247681	-0.643790266912479	-5.1162965439832
1.70580322247476	2.54277646456594	-18.3225514148453
7.04115800396934	-0.7814554583817	-11.8548716132009
2.70755881577214	4.40306805878239	-5.38142218648135
-2.58383524386748	-2.36567502288874	-6.85998448742252
-3.33203513590982	1.82611245351457	-3.13106868635376
2.79925571452417	6.44789302882715	-14.4497910727684
-8.38032068878235	1.26830783225727	-8.09313228049282
-1.09931218337105	-3.55975641376787	-16.5146514509588
4.41345300868116	-4.51979599568571	-8.27613544489147
0.334651430887453	-5.44346060366286	-8.08256871588322
5.02584823688833	4.9418282776182	-5.42067994432994
-4.86142041116557	4.82386248319917	-12.0678165699782
0.570385237429127	6.94186967923088	-8.47886300045344
-0.0446511039775556	0.27813512555865	-6.82072443188218
6.84372825450761	2.94319987544551	-11.4423380239534
2.03737889671771	1.32079315248514	-15.0159269375156
-6.55058287447763	-4.5648935835954	-14.8262714129692
-0.818176848271038	-0.806412562159244	-1.70061417195948
1.36910338467087	-1.39058143998984	-3.718558988149
-6.91671565105857	4.24042373588011	-5.29089945689407
-2.95810635595227	4.80091722254561	-17.7818647471856
2.67131880467853	-1.73018700992627	-1.53846509382513
4.75704470155595	-2.29889076974926	-12.8455169506554
-1.96965391698511	5.0703498712755	-15.7322569071431
-1.77645126233019	3.73179586029281	-3.67638790363146
-5.15456982783699	-4.61092313043441	-12.0671277650003
-0.570483374697746	6.41418570842293	-3.59083473358492
-4.83990608910794	-3.25445771027542	-10.3822983901127
0.816597706926405	5.32777805076924	-16.3039908614046
2.74799683817119	0.584504841500698	-4.93533202327604
-5.43949869443971	5.75618137087594	-11.3075444254479
0.369656552717891	2.23513401609338	-14.8497963147052
-7.15634423859183	4.34973426634895	-14.3948900135953
-0.0314609882655985	0.840207331147128	-13.024158972749
5.85949814418198	2.73855762527093	-5.97203381923333
3.71739739003633	-3.5761601370768	-1.51254646423118
-1.03058943098676	-1.17999613521102	-0.394227323761156
0.938463394567405	-4.01343615834437	-5.89744349047816
-0.401188917473217	-2.12808245846484	-13.4824883636145
6.22647537493216	-6.03265681860475	-6.59733724589143
3.10631403828588	-0.853979861900638	-5.3765752062119
-3.78467816501455	8.59512061961848	-6.72929740079194
0.130842538228356	1.2131464353808	-16.4375100607559
-1.81905303805023	7.71682436234589	-4.22891313356937
-1.71838422754197	4.7233564737632	-3.82829570811661
-0.255429893728575	-0.75261601548424	-17.0494257864022
-0.0420633762455622	0.0360605493261446	-0.313125654335416
-0.734672772332489	1.1653593752018	-5.64226434602131
-2.01592704590487	2.07186378940946	-15.4918788793605
-1.77279608725366	2.34231120537199	-12.6014470511527
0.238192904286092	-7.15908310930581	-14.5266516052715
2.1741403393076	0.0527571282991295	-19.2116277989669
-0.645667119991898	-6.08475718915333	-4.04971538668956
3.48367393996497	0.933166646039118	-1.91290990105673
0.59789805768444	-1.96220474111581	-15.3098623889686
2.31976579969849	3.59945003055549	-13.6187992272208
0.00559443521747532	-0.41170471236222	-3.77520565628498
-5.43499110630091	2.33541289711758	-10.4117408438586
0.661395564418983	2.78787161180352	-4.13816802136803
-0.635282263369903	-0.391984434466715	-9.01560733614703
-1.35658463802269	1.79276012867109	-1.89666267576405
-1.8764195269015	4.5842975257537	-9.51525143353397
-0.105097523076894	0.109599217533369	-0.187514315641119
0.0553239331863424	0.258439186888136	-16.5072710141453
0.220339191364722	2.08013072391316	-14.1308802518527
-0.236421518720479	4.60952194409746	-12.2321355095759
0.0983495673044185	3.22324502509065	-7.70202061218119
1.22177856112821	-0.888391109259135	-15.8697019804476
-6.3498371925359	-6.29798154517591	-9.20262754906723
-0.230207972117008	-0.976847665973648	-19.8302147793258
2.58573064360647	4.0916135146159	-3.98179234037947
0.209359735421356	0.139938719957692	-0.496534772686964
4.95396143461277	3.17161133543685	-8.41834405698662
0.0365160101784275	-5.22037577250743	-5.8058780927745
1.81568827595262	1.99522384950709	-10.4712613874012
-2.72139694395553	-5.56701651988735	-15.6376924592071
