# Supplementary material for: Search model based on Kalman Filter and Monte Carlo simulation
Source: PLoS One. 2026 Feb 13;21(2):e0339117. doi: 10.1371/journal.pone.0339117 (PMC12904576; doi:10.1371/journal.pone.0339117)
Supplement: S1 Archive — This file ensures the reproducibility of the analyses and visualizations presented in the study. (ZIP) [file pone.0339117.s001.zip › Supporting Materials/Supporting Materials/results/scenario_3_PF_Path.csv]

0	1	2
-6.08824804275699	4.62236608276472	-11.0440935496385
-4.97713693164588	5.73347719387583	-11.5996491051941
-3.86602582053477	6.84458830498694	-12.1552046607496
-2.75491470942365	7.95569941609805	-12.7107602163052
-1.64380359831254	9.06681052720916	-13.2663157718607
-0.532692487201432	10.1779216383203	-13.8218713274163
0.57841862390968	11.2890327494314	-14.3774268829718
1.68952973502079	12.4001438605425	-14.9329824385274
2.8006408461319	13.5112549716536	-15.4885379940829
3.91175195724301	14.6223660827647	-16.0440935496385
