# Supplementary material for: Search model based on Kalman Filter and Monte Carlo simulation
Source: PLoS One. 2026 Feb 13;21(2):e0339117. doi: 10.1371/journal.pone.0339117 (PMC12904576; doi:10.1371/journal.pone.0339117)
Supplement: S1 Archive — This file ensures the reproducibility of the analyses and visualizations presented in the study. (ZIP) [file pone.0339117.s001.zip › Supporting Materials/Supporting Materials/results/scenario_3_RRT_Path.csv]

0	1	2
-6.08824804275699	4.62236608276472	-11.0440935496385
-2.7464404126188	1.89342510629361	-11.5442637728084
-1.48153606088946	-1.43805294941209	-13.0910055194257
-2.29353498756896	-5.37206808435238	-15.6843187894902
