# Supplementary material for: Search model based on Kalman Filter and Monte Carlo simulation
Source: PLoS One. 2026 Feb 13;21(2):e0339117. doi: 10.1371/journal.pone.0339117 (PMC12904576; doi:10.1371/journal.pone.0339117)
Supplement: S1 Archive — This file ensures the reproducibility of the analyses and visualizations presented in the study. (ZIP) [file pone.0339117.s001.zip › Supporting Materials/Supporting Materials/results/scenario_4_Drift with ocean currents_targets.csv]

0	1	2
0.00283500840981221	-0.0376529548492148	-9.93878239411378
0.0407678190218873	-0.0983959102430546	-9.93209114601713
0.0539156722976141	-0.143149396252921	-9.98684182634354
0.071346054855263	-0.133157420414957	-9.91777866876479
0.0786669602839787	-0.145382683856281	-9.98827919946842
0.119312155215635	-0.17205056684521	-9.9352681657315
0.0701361599187688	-0.120129109736301	-9.92757002762863
0.0452386977311533	-0.118425260151101	-9.99502809479045
0.0661368717051966	-0.181178651205148	-9.96676759607282
0.0379335418641835	-0.211146629666097	-9.90777717308024
0.0929357967210278	-0.175963025405512	-9.8776069310544
0.0833042149250368	-0.175340657442773	-9.8063312490708
0.108096525043186	-0.136084985603738	-9.75139755140287
0.11880001229902	-0.205964092718656	-9.7646536179909
0.147677558249796	-0.209868273960209	-9.83041243687244
0.214992905973764	-0.226331757558158	-9.84967315390535
0.173006859519849	-0.201595341874724	-9.79677079862407
0.144087707039378	-0.258927569814969	-9.82917567188751
0.104819555868174	-0.315496017102983	-9.8084054858744
0.0559932686680794	-0.356380078396031	-9.84183997050391
0.120731457673646	-0.358143145804405	-9.87313271774019
0.12748096717214	-0.311248635749678	-9.81901500714321
0.145525288311631	-0.321396879417691	-9.75013254800397
0.104071049422421	-0.274507843282677	-9.71468763411712
0.1120099479358	-0.244234531872402	-9.77944779207439
0.165005335651192	-0.291104512168283	-9.79241202672051
0.0944150284581071	-0.302676987180729	-9.78489777995367
0.136828850473911	-0.249036822004161	-9.76260029278936
0.175235852133549	-0.202426876008466	-9.72353889611956
0.138062548105041	-0.14785424024486	-9.69501959659419
0.152059102891281	-0.0773424420548498	-9.697377630124
0.219912047479419	-0.0558576229239795	-9.70775828567331
0.19037145063063	-0.120142308971226	-9.72072785889778
0.142852723460083	-0.162605799195306	-9.68737819446047
0.118412751568639	-0.195395471283049	-9.62820976765762
0.101421684533854	-0.259732080323688	-9.60090625267928
0.0758291757722563	-0.198310589304268	-9.62821561898902
0.0639714069318574	-0.134303440394882	-9.65880737864125
0.0258990723930579	-0.0732906195253864	-9.65995218618544
0.0243308191812208	-0.139849195054105	-9.68717118979417
0.0181268436051833	-0.0740528422266112	-9.71555654153856
-0.0297083609216283	-0.0203466348107492	-9.71465429717969
0.00812292295629467	-0.0807484853622843	-9.70496987865824
-0.00449372172246875	-0.14795296977075	-9.72728030457176
-0.0287195394307013	-0.100339016803057	-9.77544044152296
-0.0555885436080646	-0.071913867187663	-9.7150794853024
-0.12630403502054	-0.0797253840693744	-9.70451174995847
-0.164320182809929	-0.0187718462464501	-9.70809173405414
-0.15050317327004	-0.0269358057692652	-9.77820462562399
-0.11088945185552	0.0245974961333088	-9.74740771956654
0.0152697146080364	0.0183099142010666	-9.98296120774985
0.0388361611555372	0.0353792304531967	-9.98642511066617
0.0114308782889142	0.0440276266944995	-9.98068984283817
0.0249800287684918	0.0696208441111193	-9.97620148822288
0.0486780185422328	0.0714128838581597	-9.9933459175757
0.0224896856988078	0.0658072794180998	-10.0052407065755
0.00764212189801092	0.0643204712760955	-10.0304612702951
-0.0208261213061973	0.0710526171908488	-10.0321860670523
-0.042526470855706	0.0905933558816864	-10.0297382221939
-0.052465749196488	0.0853370252394071	-10.0567996212311
-0.0816557137325985	0.0827547416193062	-10.0569235780427
-0.0560351596309443	0.0687379207580424	-10.0545041723155
-0.0591701814405449	0.0568855099627979	-10.027887831842
-0.075858919733285	0.0745220707754014	-10.0114812685058
-0.0585872861781821	0.0715577298284188	-10.0349683062223
-0.0532310749759364	0.0506552209866935	-10.0151407065369
-0.0305614903457177	0.0344431815390952	-10.0241959422184
-0.0279430453278812	0.0411489814129806	-10.0526021664896
-0.00224505407238144	0.0387221324611679	-10.0387291266929
-0.0187247155727883	0.0548499036500315	-10.0206445106638
-0.036951549670743	0.0650516094517851	-10.0411979848496
-0.0287323804755402	0.0880357215341676	-10.0574125903993
-0.0496681667165631	0.10811527474311	-10.0615649368449
-0.0523197731103504	0.104221390060486	-10.032641862506
-0.0399371330902067	0.0831263341032727	-10.0487789757515
-0.0509873236824017	0.107320666526081	-10.0364799859517
-0.0579209853120823	0.115997725179758	-10.0635977029118
-0.0387071619332026	0.127155464663036	-10.0444908605669
-0.0609391801674352	0.139223972653389	-10.0296980899094
-0.0739540530488937	0.112968493636134	-10.0296759752281
-0.0563236571003549	0.113681301788137	-10.0530725268296
-0.0385539937788122	0.136274541656393	-10.0587753472984
-0.029536773004862	0.158973423248555	-10.0425831242397
-0.00267349971816723	0.158150153489058	-10.0309030403859
-0.0294549210289409	0.154430738962084	-10.0422016691414
-0.0427155079993611	0.152893136182375	-10.0161146954861
-0.0269362225941994	0.154975787617691	-9.99150952735603
-0.0397479250554463	0.130969348675281	-9.98063346405381
-0.0326575468636012	0.121058813617921	-9.95398303412147
-0.00734754060957322	0.108274310275548	-9.96137881949661
-1.29866195497765e-05	0.122075411417561	-9.98616735532752
-0.0152818037077712	0.145824561977007	-9.99401456222146
-0.0402178863330084	0.160736505668386	-9.99783075171593
-0.0474980623872211	0.133264652385708	-10.0049745530457
-0.0554470913350084	0.105435402961986	-10.0003828868008
-0.0809358449708244	0.1160212762743	-10.0102317602346
-0.0607830766503173	0.135595175158775	-10.0018971339631
-0.0859799936888757	0.12585621718201	-10.0132551995063
-0.0882289779015497	0.104788060479536	-9.99301137509545
-0.115009389335808	0.0932676198098002	-9.99598233349167
0.0652929188210046	0.0866031889565825	-9.97162977057383
0.0528849107978229	-0.0108327160527137	-9.91758873750427
0.0326669000757515	0.0844206488186802	-9.86203537553194
0.0178562319239203	-0.0250656012685421	-9.84302083756638
0.089587856623406	-0.0809141471358688	-9.77741854000154
0.107301397378425	-0.140124557145482	-9.68388509505416
0.178497526847524	-0.0551265842341334	-9.66731393779554
0.0735359147350523	-0.0868864321009672	-9.64402188873291
0.151902690870674	-0.0327257124957072	-9.70312698456448
0.192467674828002	-0.136598222841	-9.71466523288985
0.246305996782304	-0.128006974451598	-9.8126232496295
0.201411328640786	-0.134524465281504	-9.71010428265727
0.285514871474234	-0.143750373766904	-9.63655413514694
0.373254549113973	-0.0914352747004342	-9.59036943117854
0.431479937490409	-0.0390623244002779	-9.67058804328683
0.413518433522749	-0.0521715351421778	-9.56070774263082
0.481022956305999	0.0229008679093045	-9.51196944960377
0.396039388729606	0.0404477704304747	-9.58294865048128
0.341689988383951	-0.0488997928110729	-9.54255925672284
0.424283384176464	-0.0779048733390555	-9.47252223952239
0.396947156260219	0.00195723802828364	-9.54629839633861
0.302146555794916	-0.0376692294144195	-9.5911396355358
0.317860069537956	-0.147640494321293	-9.60622452479422
0.227477743966919	-0.1554412438766	-9.54035851661052
0.220287574961568	-0.233535448870547	-9.46024769262682
0.314639313776012	-0.291728192732201	-9.47696598942561
0.331791263844702	-0.393676529798051	-9.43360131853261
0.397151580664325	-0.484726542358228	-9.43606540078353
0.351009136566763	-0.474111793119708	-9.33444675360391
0.2893040075975	-0.52037803311867	-9.41581050227956
0.354044392886487	-0.445312693095569	-9.36344615617308
0.288377613326985	-0.446328365180039	-9.45430313155642
0.178106555417022	-0.458277905384015	-9.43800436535648
0.165035585208636	-0.494331324580021	-9.33265993880529
0.190729930893464	-0.508752851486629	-9.44082632759969
0.190081889718994	-0.565304344359955	-9.34402934314385
0.156541998730549	-0.632173826634008	-9.26053266323266
0.0564001500446294	-0.593294768116658	-9.29259785392101
0.0163014817323703	-0.521844692421564	-9.21607902626364
0.0608288996672349	-0.592069036724437	-9.14088595462406
0.165321491100959	-0.59910081299234	-9.18088595414021
0.215529955352129	-0.512991239746255	-9.12957904411607
0.112718654413328	-0.555011614896223	-9.11433857250799
0.164500305798945	-0.533250841466686	-9.01731652953406
0.147993589410979	-0.525738688817957	-9.1279476435119
0.206455320860763	-0.432656924374852	-9.10589863928584
0.268262269157805	-0.345208242861766	-9.13907659502664
0.343531224462469	-0.34617487740763	-9.05599953749384
0.288318221168446	-0.283428735885201	-8.98128278238088
0.197382550727643	-0.219069646872022	-8.96876243868812
0.10423678032215	-0.0419777406732312	-10.0207497455973
0.186353923694345	-0.0275309889587537	-9.9426084942917
0.269931454619688	-0.0358396038706331	-10.0200923782223
0.315668246991419	-0.137204572301784	-9.99380021161696
0.252324148187831	-0.0492114827935014	-10.0298935679566
0.190369033430023	0.029527699112481	-10.0848453105534
0.0889915102584794	-0.023201119866695	-10.0853537109593
0.120443877292213	-0.132789232449125	-10.0930467737372
0.0712324646006213	-0.180000417521499	-10.1847382667519
0.0633361354593808	-0.285140360412624	-10.2287976519184
-0.0375787617348798	-0.338647130565198	-10.2321440079096
-0.132052764512285	-0.332060558125422	-10.1681966163364
-0.152977100914606	-0.238658796981101	-10.2306167427987
-0.0389671551910451	-0.237538934665553	-10.2382631282724
-0.143660461308016	-0.282843377222327	-10.2315692381309
-0.0312053181801503	-0.297908370411342	-10.2179723344167
0.00891272405684074	-0.295244991365351	-10.1110076761158
0.047871876685289	-0.237769365282764	-10.201764085582
0.0661387934897402	-0.324758311444692	-10.1299502148994
0.151747968958322	-0.253273780905495	-10.1548303273487
0.140931874445348	-0.349702689114502	-10.215183179704
0.0411848325853884	-0.393010927091204	-10.1800703161088
0.135496159548391	-0.33054445695061	-10.1962351774123
0.0790099044512615	-0.242777591651181	-10.2427568859678
0.109586314587077	-0.150783789584065	-10.3032565764691
0.00537681827821175	-0.118300128418261	-10.3370675460297
0.051396078153231	-0.014520159385947	-10.3240316427424
0.00582206547255167	0.0421897777009867	-10.4121507747744
0.0920665320813376	0.0576121437173781	-10.3387884436219
0.14726967165613	0.0615193289064254	-10.438765122459
0.0679272711510015	0.112033624065526	-10.3738722993352
-0.0246959177574694	0.12818656803548	-10.3089260422927
0.0505103740040809	0.143392771863718	-10.2242456191069
-0.0572018073038088	0.110914204410046	-10.2442760379833
0.0115025613771861	0.15205380411504	-10.3257943309399
0.003267943612818	0.11355087005493	-10.4330682987296
-0.0892957981307462	0.128491974516291	-10.367748270115
-0.132494869784962	0.0699463477213619	-10.4558631883622
-0.144569449949367	-0.0270663797195531	-10.5150301069455
-0.0373056611170661	0.0103584995258943	-10.5273527302503
0.0129659901614371	-0.0859216588104402	-10.5628616194862
-0.0893588196567703	-0.0930261988364529	-10.5124915109595
0.0167159270955443	-0.0510290744546276	-10.5190014012349
0.094362168154281	-0.109358638167478	-10.4587792103679
0.086105928238483	-0.0544930350116824	-10.5586771038347
0.188947171332574	-0.10247425692704	-10.5452804591548
0.118243176577492	-0.0148069767100926	-10.5646035575436
0.0698896806017291	0.0532852926183466	-10.6425995273814
0.00137555985438648	-0.00337804992232099	-10.5708146411125
-0.018099410574914	-0.10620681327904	-10.6166944839589
0.247754940552092	-0.098608830333413	-10.0347152604309
0.456997041934785	0.00408005872132225	-9.90061046421486
0.623047658142738	-0.19568792981408	-9.83110287536331
0.355662808432102	-0.173807467453441	-9.81271949138259
0.10615923491153	-0.100244840353973	-9.74454421735185
-0.041770280719523	-0.159473739219835	-9.96115482936977
0.0885998486275252	-0.383166237074967	-9.88851422728083
0.00313075300442921	-0.181249542547633	-9.7328349304588
-0.113432625506657	-0.368103272942034	-9.57852996125088
0.110562523491184	-0.321419610992403	-9.43725657300354
0.122478820271151	-0.0528361218616999	-9.43157568118035
0.15167137523257	0.0629945310896254	-9.19065574454958
0.163525695404512	0.315627767250768	-9.09929227058714
0.173190678467002	0.363707531267702	-9.36369023897751
0.301230573997692	0.477991518716879	-9.15667256664086
0.126281249530881	0.561499285022312	-8.97031122910069
0.143459082196543	0.452405447181501	-8.72512799577396
0.181728887285096	0.597139226648614	-8.50174734219329
0.220941383019423	0.453011752576715	-8.72535640437641
0.321418569388795	0.681154404620697	-8.62452671315349
0.130112432715861	0.834179314740903	-8.51363622551611
-0.0679311640042003	0.792611580108183	-8.6907300383108
-0.180365156889108	0.572525052775965	-8.79671059796812
-0.0194481630179219	0.563314917869404	-9.01195988552313
-0.025549915830035	0.744608099726735	-9.21047162854894
-0.139260135367582	0.861499574001429	-8.99665457939455
-0.149683085408421	1.01844527159803	-9.21476182689641
-0.215134739101255	1.27339269764859	-9.15972318343977
-0.477487027768249	1.29142631553477	-9.21591416627156
-0.520146968266817	1.07955820215469	-9.37592476999488
-0.713450084516475	1.22996019480225	-9.4869405668451
-0.736942532404826	1.22126847759354	-9.75467909645684
-0.757906453086746	0.964493932405528	-9.677616081543
-0.807048683386128	0.771499631899723	-9.85830809151565
-0.987576954949313	0.70267117932047	-10.0453469874075
-0.73971876856009	0.726364477914368	-9.94377775812979
-0.81992806967271	0.483345000669732	-9.86119832370907
-0.870184791134041	0.681324839751503	-10.0360971703593
-0.856586353269052	0.734871796023944	-10.2992685351695
-0.742643724652303	0.939308428860611	-10.1668521395352
-0.875688707110058	0.929458478954001	-10.4003331289629
-1.00145481592382	0.841994342438088	-10.1793257263904
-1.24201563815826	0.811108383870577	-10.2954631865991
-1.20152951969352	0.551253827561985	-10.2393575267081
-0.997640329214217	0.539604207940834	-10.4142999334106
-1.04495449321438	0.275005578804314	-10.4065348423927
-1.18049968724864	0.151511598414163	-10.2098419384126
-1.23392075572994	0.240090838607621	-9.96162576459728
-1.03770328250035	0.0615080639403376	-10.0054236764882
-0.857498963182859	0.133035344772892	-10.1917610390608
0.0426302656278408	0.0581060445768119	-9.94884243805352
0.0012148467612165	-0.0145268515914904	-9.9774776189064
-0.0162999962299266	0.0719855810486876	-9.97305298537983
0.00127651026927766	0.0219507998717184	-9.90235408015474
-0.0226861719591981	-0.0618109201094016	-9.88750442580214
0.0394319926087111	-0.00708873855898531	-9.85655988532651
-0.0460677917446453	-0.00932189140216858	-9.87882079303664
-0.119951985853816	-0.00403791379305629	-9.83061339163773
-0.0541587854547204	0.0332585481245575	-9.87634059161589
-0.112758712854441	0.00250508547736337	-9.81776567247702
-0.201119022687645	0.00429305535239073	-9.81784884745109
-0.263917427811819	-0.00621589419638348	-9.87914053042204
-0.30494795844005	-0.00524438800460736	-9.80086984727532
-0.296190072770312	-0.0751637957805759	-9.85421142545804
-0.376062045908907	-0.0377910190777213	-9.86008437843217
-0.43372316321986	0.0115673127907837	-9.90535797707178
-0.345881851829731	0.0212868098771822	-9.90492961061638
-0.410056278235183	0.027876179779524	-9.84452289486397
-0.451930310250827	0.00162622188952037	-9.91779125953588
-0.488737266940881	0.064476984041279	-9.8677335154364
-0.486219201031515	-0.0227525504536908	-9.88171263429408
-0.498249461854541	0.0436740197364134	-9.93875237224473
-0.504874891130348	-0.00500383523227167	-10.0122188151335
-0.430552416438235	-0.00996966094381531	-10.059782019807
-0.481780731264753	-0.066145588406121	-10.1048450095209
-0.468494728722569	-0.138108955662573	-10.1543980519879
-0.391744039580436	-0.154254845655813	-10.1136624402863
-0.328306881398243	-0.107104755708105	-10.1532015865575
-0.405544135119221	-0.0870492917955717	-10.1911875459776
-0.380981199153105	-0.0158390784539995	-10.2374100058942
-0.306767775171228	-0.0615235396373483	-10.2227115088471
-0.331650473561558	0.00793246157131963	-10.2713680944763
-0.411821017642388	-0.0288040857836841	-10.2771868622485
-0.415604464256246	0.0214767070116607	-10.3497697494587
-0.456425843149382	0.0137880717228409	-10.427777749182
-0.414556005211823	-0.0584897926190822	-10.4566494499532
-0.369665511304019	-0.132873998901941	-10.4728538172828
-0.394208528891533	-0.0990650440507762	-10.5507341290936
-0.360873765503341	-0.136407994062831	-10.6235698740436
-0.274857230692036	-0.121267343798705	-10.637085219278
-0.230846820277516	-0.0956373504108231	-10.7093135746673
-0.213547450359569	-0.180910521265988	-10.6938227308905
-0.256209271218821	-0.217690876811322	-10.625720435811
-0.206898163827272	-0.17406796302504	-10.5667610922869
-0.119109772274008	-0.168342330513631	-10.5751969413257
-0.155007107512963	-0.115012065296858	-10.5145503235897
-0.12406508756766	-0.0575696476678868	-10.5741633101515
-0.143822279818681	-0.127891232533337	-10.6239154574874
-0.0677061645226681	-0.0832896028599107	-10.6291861055395
-0.147930557763646	-0.0488173283907014	-10.6428410361584
-0.0837546784783439	-0.0350507672367294	-9.99936479902535
-0.0949257505391741	-0.110435312436161	-10.048722507899
-0.104056365885757	-0.0831728934971667	-9.96259935010649
-0.0633924451341564	-0.00349097571314616	-9.97812492444499
-0.11949107416764	-0.0616273039702054	-9.93668922620636
-0.0963010903390621	-0.119950343185782	-9.87108089077662
-0.140717743759669	-0.107391069608725	-9.79289373404802
-0.0509913313644229	-0.120950311522547	-9.79591429832858
-0.0778493700848338	-0.143412228368325	-9.87968728907667
-0.10236339126629	-0.196757974954246	-9.81042618875421
-0.171713602608339	-0.25519072129686	-9.80595760141085
-0.110138906019281	-0.308725849097683	-9.76612855720329
-0.157532279962859	-0.235996357166121	-9.73951850194605
-0.124646361604823	-0.281435046723301	-9.81091631561179
-0.143342708204989	-0.362678989197826	-9.84688400063842
-0.0947540197695328	-0.333158224345748	-9.7760922657406
-0.172293789085145	-0.336906654227418	-9.82318089896642
-0.15076075771421	-0.262329277824982	-9.77608154206975
-0.23307005192211	-0.224259280607054	-9.78051565190111
-0.209834195359169	-0.310662059912161	-9.79595782238689
-0.266766980025877	-0.248567870106884	-9.82982189706335
-0.213847444188877	-0.314049866848982	-9.79583018100433
-0.2780303738427	-0.272441301695501	-9.8447493467586
-0.19367672659581	-0.239288701302366	-9.83934812333305
-0.17947780054987	-0.305815038263695	-9.89948499156562
-0.104946766525276	-0.257799615450326	-9.91906687274314
-0.19547378044555	-0.259865391602369	-9.91240367150496
-0.144720928506259	-0.267510814284071	-9.83750706635347
-0.163753432996247	-0.278115695359872	-9.74936453291258
-0.183405276998551	-0.200288483749101	-9.79179725721085
-0.199754952888722	-0.19100064362925	-9.70297029027307
-0.110063446312809	-0.17762750938932	-9.70748679997816
-0.108651678217957	-0.264858408694176	-9.73263800369656
-0.172349231048473	-0.328403589572533	-9.72045450330822
-0.197166539082079	-0.412423676945803	-9.74429841387099
-0.282016189484619	-0.439113396462666	-9.76251932575405
-0.365559728347028	-0.41302485524452	-9.78667861097995
-0.450941153196424	-0.38396596001157	-9.77621922143276
-0.496152905641416	-0.397568351994783	-9.69866486433814
-0.438227025433541	-0.420282878631807	-9.76478935762899
-0.457165287399516	-0.334729535161133	-9.7410033620461
-0.380643248881292	-0.381768648963414	-9.75425120431886
-0.381825309775974	-0.471673915291216	-9.76687862486862
-0.371199126730176	-0.391804405229663	-9.80873255571839
-0.337705497374366	-0.369445452127783	-9.72735651538749
-0.271932684305901	-0.428592896830133	-9.74783388771442
-0.228653759956639	-0.504717717075541	-9.77182872842961
-0.187907948585143	-0.437162139261368	-9.7268862241264
-0.103202177793441	-0.440597233518361	-9.69437563426399
-0.0321243446494879	-0.496698757098112	-9.68771480708088
-0.00342998614075525	0.0665052012014855	-9.9947880467008
-0.0547056699680055	0.0992253131113303	-10.022393654349
-0.06273943824763	0.149796080784153	-9.97949928323597
-0.0654036079576014	0.201878663281206	-9.93775987920137
-0.117882721370924	0.222658227335624	-9.90203840915843
-0.160765239731362	0.172826424040084	-9.91386008621163
-0.177510316962563	0.125388620241598	-9.86991548235329
-0.173754894299803	0.162262866679101	-9.92548577836887
-0.180038922658562	0.0983755586518107	-9.94394638262716
-0.207042525695882	0.133577874454025	-9.99388107431674
-0.267477218950511	0.135509111733067	-9.96549464758212
-0.319093460995901	0.168797092319162	-9.99175383558519
-0.28795447577655	0.112607675000736	-10.0100564045276
-0.307625218045976	0.0623964384632214	-10.0494742262954
-0.340546204141435	0.107096087724105	-10.0123255913349
-0.381501350614196	0.0597472657690489	-9.98903104077407
-0.39538852380889	0.122753201894933	-10.0063304477735
-0.38255304199494	0.0591889406288736	-10.0223524996169
-0.36112544219683	0.111586625502982	-9.98689531930462
-0.326743551641297	0.147787877896377	-9.94251935761424
-0.333747368307605	0.161650568535989	-9.87755287849382
-0.273162184705307	0.135066728313533	-9.86835472564276
-0.331815867952773	0.145440536930719	-9.89858716823757
-0.296217917497005	0.190556403260602	-9.86453991317022
-0.326205505362553	0.227819076144778	-9.91116725313833
-0.272879713783873	0.228825230542163	-9.95138191035189
-0.208800517759106	0.247681512505287	-9.95097164663737
-0.226666238876453	0.30912681304552	-9.93181017228266
-0.177002136561873	0.282337347067428	-9.89606562720422
-0.153868990489894	0.344997391732001	-9.89539674424359
-0.201515936351855	0.390098598514875	-9.90794747114384
-0.161162241609721	0.406587734784665	-9.95855931515987
-0.170849770722407	0.414054769524332	-9.89289146746516
-0.140701877734924	0.448579296267757	-9.94148192589608
-0.207274323675569	0.453272035716567	-9.94430304037697
-0.16836770903308	0.448876890043135	-9.89018438296071
-0.117047938378504	0.460146011353184	-9.84893927302232
-0.15085763138089	0.402753941605623	-9.85393187135828
-0.164752679623328	0.34625326164647	-9.82112224095099
-0.111208484980914	0.312342048788198	-9.80002911620512
-0.164833834555617	0.351578904194823	-9.79319814923408
-0.162082238768961	0.343974111597478	-9.72689229052501
-0.103534460344006	0.345527118040563	-9.75901108348893
-0.0735857097630086	0.366592592357988	-9.81487868751298
-0.00899326323244713	0.372540138021262	-9.83082590045909
0.0239713906760243	0.337331309297483	-9.78461398617756
0.0432894160414724	0.338472158437757	-9.84854663361366
0.0567490521506069	0.33409107794813	-9.78326635038417
0.0854373930596342	0.274541697855676	-9.77363715127622
0.0430547833848102	0.261833218012179	-9.82367793450538
-0.0167391326046403	0.193850406666788	-9.96335628162375
-0.00997269349572162	0.32674333018581	-10.1099667416941
0.0930466911983004	0.177515085974228	-10.1894581143609
0.0357930784857884	0.17024047910781	-10.0000642265293
-0.113782073157725	0.222923141477145	-10.1186085301384
0.021347241188445	0.0838799519680102	-10.0785086463838
-0.120643334982674	0.210113847880127	-10.134227768982
0.0243168585416577	0.281648023536124	-10.2485533777855
-0.104379786377614	0.358188174522335	-10.1190168204157
-0.139026965433505	0.50891323369364	-9.99539453139411
0.00279244763043326	0.526855086093345	-9.85840444112354
-0.0120306967769344	0.32966891806519	-9.848463095645
-0.0462320676631982	0.508108114925086	-9.92714384345009
0.116526940522728	0.463432374377745	-9.82363285716093
0.217679158706079	0.369484318689398	-9.68170705820021
0.212185674368469	0.504813830097755	-9.53728861826444
0.037298813682334	0.412971742286521	-9.52385144268715
0.0566261667238757	0.220867277399043	-9.47999635385613
0.159504411994921	0.101563081327277	-9.36006505572552
0.197304123335433	-0.0198705467643038	-9.20832186275541
0.348271935321049	0.10375498285708	-9.24188358189762
0.538803310831541	0.142983928773278	-9.20500776909225
0.444931355392296	0.0376551197899877	-9.3439136321861
0.37187935490686	0.179218340672301	-9.22633727172119
0.507515505265188	0.161929259899885	-9.08314207898173
0.57238151396294	0.346739074081166	-9.05418220467992
0.409355371057618	0.244673387115303	-9.00721399101075
0.400016331282056	0.0471463996425444	-9.01705331912197
0.552776895889272	0.124863229836512	-9.11617569312078
0.490142623783526	0.265287697106945	-8.99144054261672
0.354562547687889	0.254145787156244	-9.13529756062496
0.266778009608052	0.0787209111050003	-9.10844744780978
0.454052847322016	0.0151525923768209	-9.09905889973492
0.256129496586883	0.0166578431632716	-9.09405667267884
0.176952972536712	-0.123350687462855	-8.9786026549362
-0.0182097272023836	-0.129578910282217	-8.94583574033117
-0.057186461760703	-0.31526627522821	-8.88924989860149
0.0635641441912165	-0.32493790440817	-8.73263990028426
0.209445480712913	-0.418627115054528	-8.6370265733639
0.0827947297798859	-0.267393376876148	-8.62002996939821
0.0452413591753409	-0.447617974879704	-8.54716173590537
-0.0420086072039874	-0.318931833928361	-8.66975154508839
-0.0866609760373136	-0.224908541789612	-8.8381757930892
-0.0613573535778248	-0.33563016266906	-9.00035282654933
-0.0608327298223502	-0.333697319231664	-8.80237068162753
0.03346604982852	-0.436361781928106	-8.94297185188326
0.159818284509658	-0.35411588317307	-9.07131383936488
0.296412387777183	-0.21343856694141	-9.04387509901349
0.317196824886451	-0.0183149881179797	-9.01749827238744
0.312863720656211	-0.071768940977952	-9.20808903804267
0.00790346099776476	-0.00856156360833623	-10.0008058106446
0.00372156100753596	0.0019342278344341	-9.99784532547838
-0.00306910108713001	0.00683035686668909	-10.0059896011843
-0.0118396971102752	0.00428566916521924	-9.99870841942176
-0.0142590014243327	-0.00589920261968754	-9.99352867509229
-0.0047259621579685	-0.00865551679652463	-9.99968808191943
-0.0110713230354407	-0.0130649936111627	-10.0084463527256
-0.0106193919712573	-0.0243997653046528	-10.0056655062847
-0.00627204569388127	-0.0141981286445359	-10.0093317833825
-0.000959365898913641	-0.0245965225129335	-10.0090803150713
0.00208969697093758	-0.0187886377432886	-9.99941666730892
0.00468756061000546	-0.0280241513299908	-10.0060778076963
-0.00344156872314528	-0.0288596725282331	-9.99773313522999
0.000533759971002554	-0.0345855995935249	-10.0071046302534
0.0108104152378414	-0.0290443272362692	-10.0074193605299
0.00346724840183243	-0.0378384863973762	-10.0096898370053
-0.001694288728288	-0.0461882725616595	-10.0160186602311
-0.00320276263802167	-0.0532113002402004	-10.0252282197563
-0.000225185842857769	-0.0643874656837483	-10.0236028704507
-0.00583301674268935	-0.0541704800648155	-10.024364339701
-0.00774834969753014	-0.0604755618657206	-10.0340075674342
-0.0153825507391389	-0.0519120122340997	-10.0318169076886
-0.00936076726960166	-0.060736336614838	-10.0270963334622
-0.0210094185912984	-0.0603747472303528	-10.0278661213942
-0.0186155503386141	-0.0709794165842879	-10.0321351705436
-0.0115472177287921	-0.0671382746385386	-10.0236676620182
-0.0157428104393501	-0.0780358668077456	-10.0238997927539
-0.0183385640778518	-0.0676220676787108	-10.0285073136389
-0.0287641632563793	-0.0719717730790849	-10.025540607948
-0.036712143606081	-0.0634149013706943	-10.0256953751429
-0.0298059235442138	-0.0557063665951946	-10.0311080467595
-0.0226512707943902	-0.0648922452652889	-10.0301888215176
-0.0263080896243836	-0.0603259012239769	-10.0402977569758
-0.0213032655702184	-0.0523362222274791	-10.0471920418319
-0.0218793504763127	-0.0592857581448848	-10.0378225981627
-0.0240837377904406	-0.0494125881601017	-10.0436600281604
-0.0274131779065372	-0.06054266067486	-10.0424555729777
-0.0309038402948573	-0.0637906563307962	-10.0531176646237
-0.0238793718958605	-0.0719842565344869	-10.0486526721969
-0.0161514408147533	-0.0633065272203261	-10.0498318639173
-0.020342478040346	-0.0730781397390632	-10.0449981082641
-0.0215946825590479	-0.0842905505877094	-10.0480194034767
-0.0316530984005081	-0.0842966393890497	-10.0420828529931
-0.033358822701763	-0.0937929684299625	-10.0355007076504
-0.0269056003545726	-0.103512115025868	-10.0349452720172
-0.0310389620724171	-0.113634256076906	-10.0390528235275
-0.0256359568236236	-0.110151016221646	-10.0293014660656
-0.0217828186372641	-0.11106530590921	-10.0402892683227
-0.0284351256453076	-0.108768297628784	-10.0309680579727
-0.0191489418234705	-0.103063199999158	-10.0267688855518
-0.053875589899096	0.0334685030321134	-10.0152761272548
0.00318359775963652	0.0165361377871965	-9.98856238440531
-0.0128975186920827	0.0284716174580426	-9.926473561218
0.00997028561158167	0.0594426652322119	-9.97914174584773
0.0162420666184121	0.105458088661954	-9.93332334871649
-0.0163338924154716	0.160539496098367	-9.9460089860256
-0.00261305557360519	0.224107895592309	-9.95119330548228
0.00118892590032977	0.169836567236037	-9.98719674700402
0.0370382081655034	0.221508181271897	-10.0045447500618
0.0763734218021353	0.235779478828045	-9.95449326676393
0.124563543987634	0.279014895355881	-9.94646264863686
0.122664376584978	0.279276853542942	-9.88125218561768
0.159709554537986	0.249167710364617	-9.83678675822078
0.218727163117364	0.227274992566043	-9.85392474909063
0.226461477789699	0.274281674455461	-9.80935309688446
0.281531929196588	0.290359283837068	-9.84041490308605
0.317051983274587	0.344953302340884	-9.83668678720902
0.349932515548901	0.333584375583439	-9.78149894391149
0.399231496520686	0.303082072426566	-9.75157738106191
0.422007443684487	0.277081846071085	-9.80690661751378
0.459208978895815	0.291731133322288	-9.75535543802151
0.451372333132852	0.351277199786584	-9.72988127664362
0.435687893405846	0.401795885540438	-9.76806426613167
0.388719002663766	0.388344476631182	-9.81129692562546
0.407365553033721	0.35120065161756	-9.76101052220715
0.342339411032873	0.356461735724678	-9.76105290846644
0.301766898225063	0.310862263641464	-9.73801729915642
0.350074559178434	0.281397743614845	-9.70554743776302
0.347730659631814	0.246845711331705	-9.65025961680658
0.368527303475267	0.185011826649814	-9.6506472456067
0.382734023541334	0.225117185941092	-9.70010236877077
0.328119853554207	0.244493212568223	-9.73006804872056
0.356309410523772	0.188016131849455	-9.71358265587001
0.291661148059138	0.190192239873619	-9.70510051815229
0.294013833543279	0.16816397331932	-9.64373847540828
0.355837562513555	0.186555437835845	-9.65351909477715
0.393115229197837	0.215942183207289	-9.69827258301149
0.417967478716615	0.263228480067633	-9.66082326033159
0.357877435664553	0.264617654770804	-9.68618734647197
0.387788258321778	0.232384189216231	-9.63799578774639
0.33176080054485	0.2629925692753	-9.62457449901149
0.346685688952155	0.297605605475684	-9.57132728897085
0.333247851451398	0.335860955604779	-9.52021924013414
0.317791026849214	0.272526122587967	-9.52264110842978
0.380162049187988	0.253864780761108	-9.52684703754576
0.420637585138349	0.222981989890051	-9.5676399801172
0.37915014467739	0.175979466295406	-9.58568533979289
0.382096843660817	0.202895566557692	-9.52633114484541
0.425549739199989	0.237458042114965	-9.49207678601757
0.426239776354134	0.299368236565991	-9.47151634784487
0.00233598326110107	0.00222503441702699	-10.0038234300847
0.000402260302320187	0.00660545097336178	-10.0023746789406
-0.000832099461681876	0.00743882162480626	-10.0071504577144
-0.00295468913195344	0.0050959156298481	-10.0032733946305
-0.00101004193891278	0.00953213202596114	-10.004524212342
-0.000275314032866792	0.0131535948668058	-10.0011520623806
0.00219234388346774	0.012787088826112	-9.99681587150655
0.00573881666676856	0.0141603955735859	-10.0000659134972
0.0102629821267861	0.016282341236315	-9.99983035658078
0.00795258445708817	0.0194852941037507	-9.99675962880012
0.00591247131190463	0.0170527028605227	-9.99289353881614
0.00184149077235236	0.015172744512672	-9.99067563719006
0.000758489192622454	0.0170209743043679	-9.99519640789664
0.00522700700971061	0.019055021698504	-9.9961562064603
0.00917327206823371	0.0221219861612898	-9.99593956242523
0.0113052952824502	0.0197995765228778	-9.99982377457849
0.0162701411765594	0.0203458901505165	-10.0001031671948
0.021001101202983	0.0188590374782651	-9.99944476008256
0.0184201053228179	0.0183023856502025	-10.0036938555834
0.0220134362909551	0.0167000157633385	-10.0067836123481
0.0180304063225808	0.0191812406929488	-10.0050500585745
0.0217335605150219	0.0221056504284445	-10.0067115910876
0.0261354041724267	0.024156914300802	-10.0079125500826
0.0211510149446634	0.0241810629898345	-10.0074865284482
0.0166118651083441	0.022086626114579	-10.0076753842266
0.0149933878618982	0.0189562772772463	-10.004124657382
0.0166383082894323	0.0236413973792682	-10.0047330158148
0.0127095477875565	0.025972904437058	-10.0067714292479
0.0120318674026185	0.0261037478598255	-10.0117262090473
0.011676187801364	0.0276969387898767	-10.0069974197469
0.00790239126198283	0.0252665071755603	-10.0092059657423
0.0124032001099798	0.0271567845158945	-10.0102994852238
0.0119400769355251	0.024925055354749	-10.0147526992814
0.0090436179025772	0.0208503786241562	-10.0149364060522
0.00423535607229686	0.0209728997933444	-10.0163118406383
0.0070815474502599	0.0244252744561647	-10.0185493654747
0.00335348525265398	0.0213543651057759	-10.0172465678778
0.00490519500696971	0.0206180068062697	-10.0125480375907
4.01325642525015e-05	0.0217392146851703	-10.0122313770677
-0.000974877712299073	0.0177533910163952	-10.0150790388078
0.00334510477842384	0.0199782360717885	-10.0162681684582
0.00355415126840137	0.020622944368667	-10.0113116712734
0.00426486329961138	0.0157209417480664	-10.0120127221149
0.000206920691523578	0.0175287708904882	-10.0143129545265
-0.00433531715818194	0.0192556810349583	-10.013124648911
-0.00813298148300718	0.0194674905778292	-10.0163741251703
-0.00708736514516173	0.0192803112650589	-10.0212626693242
-0.00557864494763264	0.0163244515805369	-10.0250060462031
-0.00162106948208387	0.0176759667678066	-10.0222606470155
-0.00301545737666678	0.020954851613269	-10.0187491216866
0.135364856837568	-0.0347244406247207	-9.96963140535395
0.245907630277217	-0.0320923625280139	-9.87893934291575
0.252259230753397	-0.0382618549625274	-9.73620435309677
0.177056216105684	-0.085616084464112	-9.62416076193539
0.175814722005686	-0.0998091208089105	-9.76645868600966
0.0675665721632723	-0.122616188927629	-9.67582834625716
-0.00438175076347233	-0.152090573976399	-9.55580175654406
0.0209962363056963	-0.247174503006955	-9.45203910913874
0.132271438232708	-0.198473976227699	-9.37655552872779
0.152158807049254	-0.213816095471385	-9.51734187296187
0.0481232610260831	-0.136614677510692	-9.57790777931727
-0.064665207210759	-0.211549037002021	-9.62390001762486
-0.172652191466923	-0.295671476049017	-9.58250063038091
-0.252396007756988	-0.207382464051105	-9.50314285251346
-0.283390540080338	-0.328374122660567	-9.57279944083875
-0.220422222419339	-0.293042125353411	-9.44935583540954
-0.1448364777357	-0.304460739432759	-9.57021978055969
-0.183088798565357	-0.227991661131138	-9.4555859164576
-0.297037950026908	-0.204053433131247	-9.53861744604455
-0.271135742516214	-0.297553392590398	-9.64368178828939
-0.190960220672031	-0.336919327051987	-9.75536836619878
-0.180158831208718	-0.223555301926599	-9.66886050194839
-0.101876802048562	-0.316676954017501	-9.59368095282391
-0.121946821801897	-0.343947625769165	-9.45473784377044
-0.085504553593368	-0.393246758614162	-9.32553552423754
-0.0189891110639935	-0.301093208427782	-9.23873055964854
-0.0585362157994902	-0.170206320246998	-9.28063917205126
-0.0788107041556525	-0.24337214173663	-9.15944762749565
0.0624007059106313	-0.230433181711621	-9.17798417962096
-0.0390203259502867	-0.141320534903422	-9.13082070583843
-0.171995262797957	-0.15238801536545	-9.18226834748226
-0.255592456195189	-0.130631123972446	-9.29624128162519
-0.245489633322457	-0.110900739362802	-9.15496025785594
-0.243259527090791	-0.1840338727447	-9.27783521141472
-0.299737825687265	-0.057718268378621	-9.24169309380367
-0.280686447250827	-0.121391004242787	-9.36832054134714
-0.293693318881248	-0.117422489751031	-9.51068189483625
-0.198603840406545	-0.107229317401954	-9.61701050389798
-0.214652048522526	-0.226763139509774	-9.69385972752902
-0.248325053195982	-0.245836622281472	-9.55618615056034
-0.223684005783473	-0.144826484713528	-9.45799524632247
-0.238530476153259	-0.278662253535735	-9.40983663249837
-0.240475501608009	-0.372461348805842	-9.30190318362073
-0.334885197173542	-0.44558317609607	-9.22321588768872
-0.332539325400882	-0.573461185053089	-9.15923624643506
-0.471946357943688	-0.589049231989537	-9.13140865483163
-0.542973007366964	-0.540552500814914	-9.24566698022288
-0.629079490680285	-0.459241257746702	-9.16550565497032
-0.684588730107255	-0.361516472933954	-9.07707334438379
-0.630080098572131	-0.407186067644748	-9.20114904704652
-0.0182318991422178	0.0559381884859655	-10.0296064699003
0.0342037470146627	0.0676221386378646	-10.0677117773829
-0.00896352802434965	0.0183309218745531	-10.0744191206037
-0.0689961307763691	0.00823153230835095	-10.0492772218172
-0.0881387692092452	-0.0494322653626972	-10.023851408765
-0.14167647074272	-0.0729741690122057	-10.0541419918636
-0.19007779531431	-0.10588713447512	-10.0239414186648
-0.24799547486651	-0.130812304549901	-10.0429757148014
-0.290137490008392	-0.0919971381435046	-10.010487877785
-0.302092210117835	-0.153603201695738	-9.9904927849348
-0.296030856152898	-0.10095729470373	-9.95138147451846
-0.337005645270313	-0.078027050145606	-9.99756909925357
-0.395371398040958	-0.04948862805283	-9.98675135894638
-0.404871214819979	-0.013516657324067	-9.93240251406043
-0.367576354533918	-0.0500577279995834	-9.89225441712529
-0.410413544654623	-0.0473368182802984	-9.84229845721813
-0.451553602618292	-0.0111782690838394	-9.8788782479247
-0.457217791155604	0.0452272883545563	-9.9124096689453
-0.407705538435528	0.00396693280867161	-9.89883962737596
-0.365935623937319	-0.0416453192154075	-9.92148521956268
-0.416939808478405	-0.0389278417042671	-9.87990139322769
-0.453213625736392	-0.0599135079734038	-9.82908960197647
-0.455300701113698	-0.123450212706904	-9.81186295385907
-0.503030968354429	-0.150820834624001	-9.7756594073148
-0.462982891940099	-0.124875598857848	-9.73026092216459
-0.418764827247034	-0.0760876826445564	-9.7286709146967
-0.452095765887405	-0.0269149302855233	-9.70022596624935
-0.404767348250007	-0.0182644049414259	-9.65524579914657
-0.364993606288098	-0.0347972017033726	-9.70507292247271
-0.398554795815449	-0.0377650450738267	-9.64847906591018
-0.458098766248029	-0.0282070641861067	-9.62199913532384
-0.476708094407382	-0.0299829212956929	-9.55884404547063
-0.411945873097112	-0.0419234388482261	-9.55770173687814
-0.377780569841075	-0.0727646862306655	-9.60481410946434
-0.39765255307928	-0.0543630436630509	-9.54477653814123
-0.387350307818019	0.000961895278222991	-9.51055606165267
-0.326069430434903	-0.0100740632880023	-9.53202435974691
-0.3325846691493	-0.0168785033961799	-9.59721084144896
-0.288074637328309	-0.0356499792271658	-9.64198265065749
-0.273899954523117	0.00910120336380825	-9.68818260911488
-0.285497987117054	0.0556956539240766	-9.64309969711576
-0.33718504165042	0.0947950702008733	-9.65483469510732
-0.349043758724767	0.0837528355159013	-9.59099531838812
-0.398484017950472	0.12665095648497	-9.59830545671797
-0.426557960338544	0.100788796584371	-9.65198067056431
-0.406681815286475	0.156016194599516	-9.62209924650639
-0.409435417059669	0.0949167459357031	-9.59765950044314
-0.344651509550882	0.0835654932588112	-9.60115528761365
-0.299944911392284	0.057105762216608	-9.64164267888109
-0.237954849650993	0.0431190999378535	-9.65895255065977
0.049743414843944	-0.0299378795792661	-10.0345265715279
0.05958186665729	-0.0725073976977046	-9.98301143696929
-0.005310466383913	-0.0875718666042032	-9.97183937428849
0.0442442384187011	-0.104399840709466	-9.92913201409206
0.0389077835517103	-0.126607639255462	-9.86556233555975
0.0556369565437187	-0.0957864257675847	-9.92329409168796
0.0508209463089982	-0.0454459123388714	-9.96807586084307
0.0329341374637689	0.0157014182220475	-9.94562961104233
0.0792338753756448	-0.0329813606960966	-9.93862322812333
0.134838121393503	-0.0271893926619784	-9.9765361418413
0.0855111189124478	-0.0106858213181592	-9.93344035254997
0.0447660923732267	-0.0589147221733991	-9.95745251676153
0.0769392451399789	-0.0712599273282494	-10.0155494379041
0.0383164309025985	-0.11578995534718	-10.0485361461443
0.023488916396282	-0.0611341344161486	-10.011716937198
0.0791858410232249	-0.0527957838887312	-10.0490142908989
0.0190037764043317	-0.0708509650503729	-10.0738114203081
0.0710373712590212	-0.0612743711962924	-10.1158062051291
0.0678797918751447	-0.0881303154964702	-10.0539066409652
0.0454810618053069	-0.126712893113112	-10.1046259636265
0.091950450252134	-0.17534373593406	-10.1108231532646
0.157707885177319	-0.174009159896503	-10.1262162281481
0.184753877323826	-0.126285726487678	-10.1656339438099
0.193084506998564	-0.0936689834072341	-10.1070718675527
0.130906299274237	-0.0681852416027972	-10.1139433654494
0.143560124691794	-0.0194557127525359	-10.1589775948293
0.150684037707363	0.0125109701054133	-10.2180550790844
0.145328524070755	0.0267308750041097	-10.1522380533702
0.205493718468754	0.025331066851886	-10.1829130923383
0.254702062135394	0.0134417302142872	-10.2276339005087
0.259752630717626	0.079731736798399	-10.2156800358791
0.201571794931579	0.078066935301279	-10.1814019542712
0.184264074213993	0.0860597222294111	-10.2462041630004
0.208586034685908	0.0424497220368401	-10.2007137440365
0.242286715368685	0.0090061548971929	-10.152666267162
0.262450742445376	0.00205215311766353	-10.2167585597315
0.206922836858956	-0.0178779861704788	-10.1838616093462
0.223092527256096	-0.057731494549252	-10.1317750748304
0.249700940766876	-0.113823000870491	-10.1583928009647
0.235833887672957	-0.16319412123891	-10.2023583034361
0.175586315492731	-0.188786594609764	-10.2190323386004
0.234308546336547	-0.157800008734836	-10.2314540613493
0.225648542324846	-0.0916181837930117	-10.2418337758635
0.188748515352853	-0.0356183499576779	-10.2337606899981
0.180706950785874	-0.0731168608191947	-10.2893661125573
0.24188569762129	-0.0936742995109157	-10.2694332064573
0.302407471098845	-0.0703796773493446	-10.2883340955631
0.24232106834166	-0.0928184680878983	-10.3095211899699
0.261744834023973	-0.0749687935455005	-10.247336991487
0.310054513362656	-0.0283326735087518	-10.2399874822775
-0.202089911205909	0.0539893981650069	-10.1310697001939
-0.41975651737185	0.00902062419998693	-10.2384638879447
-0.411089190358137	-0.210010568059553	-10.3519745389611
-0.348459242137981	-0.199640536909708	-10.1134280955287
-0.215566075359767	-0.368994203621152	-9.99262579658776
-0.245598726609013	-0.525303783040209	-9.80394668042718
-0.0263575653682163	-0.420016226233151	-9.76172941815511
-0.105000902469621	-0.527842173351367	-9.96939078743687
-0.315724211855169	-0.522068342201123	-10.0978306698325
-0.201686469154074	-0.364454788924049	-10.2497774193778
-0.0653422596417289	-0.535943662940295	-10.3635151714896
0.100177396616503	-0.665573613266234	-10.4928742570036
0.134897694801096	-0.534335366758993	-10.6990428219742
0.0666725176940675	-0.760002713326315	-10.6258716012906
0.0199993957752456	-0.657864963707443	-10.8456987002286
-0.144794795065774	-0.735033032609899	-11.012499232126
-0.129915131948587	-0.573572119373951	-11.198626668999
0.10956706977693	-0.63259670436331	-11.1886854890945
0.0600826929120573	-0.435492653057043	-11.3288130846612
0.0378674319816624	-0.198356235035867	-11.2639497277928
-0.143718001224512	-0.358580918076939	-11.3117956787822
0.0297395582020843	-0.205785575844197	-11.2251901818197
0.10332236787514	-0.123763102020592	-11.4460800583257
0.128592294973558	-0.347443617829624	-11.5473860861138
0.161515666542341	-0.252726640910595	-11.7729502666085
0.271308078970279	-0.418378527861548	-11.6265278224368
0.210465999318212	-0.599464524588693	-11.7828625811033
0.317755191575188	-0.670028754143802	-11.9936804464907
0.485853360929295	-0.5122151761269	-12.0818412863668
0.332245973322513	-0.378930049570257	-11.9419331052416
0.476586530165625	-0.261851438635772	-12.1043918881567
0.507871585001099	-0.0767965271485168	-11.9440473256896
0.52471553830166	0.100526654299323	-12.114948537484
0.338916146151595	0.226547708914511	-12.0123243039682
0.200840744050495	0.428647603393833	-12.0443441356422
-0.0153148793013329	0.513240685835214	-12.1283394362893
-0.0678203393576966	0.330991068392032	-12.2863353452251
0.0118739738995246	0.564303776397215	-12.2985193655841
0.117367686018044	0.341916817809636	-12.2798225479944
0.133416560210297	0.502036179634628	-12.4670087580642
0.159640656666575	0.738807496565842	-12.5317087880338
0.277001893828399	0.773041222515509	-12.7461588886489
0.14120754084558	0.622147695781839	-12.8866063554192
0.294329558600103	0.797818238752999	-12.8051940612287
0.466474602071537	0.877365248309722	-12.647166181052
0.274875722475157	1.01324373631938	-12.7230698006493
0.331258466953765	1.11917383164223	-12.507351802642
0.405517233053438	1.10014511062883	-12.2727073970655
0.576635444835523	1.2722688665598	-12.2276915790114
0.756428497613586	1.10719906085095	-12.1908015932382
-0.00369091852922337	-0.00611642076023492	-10.0621586299426
0.0570102137411355	-0.00372982756141822	-10.0471784606228
0.064219977493322	-0.0187662044979712	-9.98687377229668
0.0307159323582435	0.0322546275771205	-9.97312304821382
0.0475042083235466	-0.0232852468214569	-9.9497092723382
0.00986763793134895	-0.0284043407558043	-9.89998993801788
0.0242270896548701	-0.0203948995064096	-9.96035866962558
0.0102306880207856	0.0363224521613877	-9.93795394869584
0.04307564254524	0.0791860971799641	-9.90635259339485
0.0637253210035756	0.0447484810220962	-9.95433561259729
0.0458180146746023	-0.00312236627617878	-9.99042493397962
0.0759120410602921	0.000754959622222973	-9.93570706963326
0.0691552943281877	-0.00753417129184879	-9.99735417371073
0.0187176030618896	0.0282054996850767	-10.0070208162012
-0.0229523703603013	0.061650903424349	-9.97446706000373
-0.0501161111106267	0.0571567938839368	-10.0306512475189
-0.103497891503971	0.0634592142219777	-10.0626730179067
-0.0640941133911747	0.106831870200929	-10.0407439563075
-0.0507477956483521	0.167581001622345	-10.0339507543304
-0.111447611396922	0.178822806041218	-10.0237584552596
-0.161114600509606	0.165337547981934	-9.9881766232887
-0.185831556929224	0.213749148468	-9.95719085619187
-0.162630957060945	0.238626410709188	-9.90467816488789
-0.102024533602702	0.242463963020957	-9.91974014970749
-0.131762344156585	0.240528023460349	-9.86472521064245
-0.186632226709559	0.238869598314228	-9.8947464426876
-0.192050849229842	0.267091376757652	-9.83916858279425
-0.220401595747493	0.219589624737842	-9.80993593861362
-0.166760726447723	0.187640524705512	-9.80585661186276
-0.189472606426458	0.195780639893838	-9.86358561489766
-0.246629734107025	0.179746968001186	-9.84381915644408
-0.267197509396528	0.128492287284241	-9.87322414042802
-0.318688386102702	0.100911895286132	-9.89564601260924
-0.310062066704335	0.0543318838746087	-9.85477281956795
-0.364176255487269	0.0244349048675703	-9.86439331734451
-0.353025260346329	0.0834563396315483	-9.84687606000726
-0.353381013606502	0.0475399466886818	-9.79564506434602
-0.300052530609388	0.0668995742348132	-9.82202699909979
-0.309016797864865	0.041031558590775	-9.7657667428076
-0.347944396626414	0.0497006782361705	-9.81397687844405
-0.346035605277148	0.0997011141311517	-9.85154071324227
-0.399460900213453	0.114042673898381	-9.8807774415692
-0.365641912512235	0.0633298395761747	-9.89489173449249
-0.330524727943282	0.0752362004484314	-9.84449579539438
-0.361931123884245	0.0251884677406666	-9.82391445667061
-0.303303093460533	0.0207559551696127	-9.84531155086105
-0.338405885188817	-0.000645016437892144	-9.89247638082986
-0.333515267181974	0.0357840173675626	-9.943109730614
-0.328193454152796	0.0871049247838595	-9.90771804335694
-0.36495724065288	0.0370628702568309	-9.90004044348841
0.0849253181829053	0.0512799971444349	-9.96672954561583
0.0434362035068803	0.13665245086562	-9.92269469101683
0.0729649130626815	0.0555256107539285	-9.98181627790345
0.0881254581643962	-0.024702357926837	-9.91637545101299
0.164305080066503	-0.0778248900782196	-9.96457848717471
0.222806099972579	-0.164100902223557	-9.95547072626563
0.13489728561038	-0.145894871056306	-10.0092243465818
0.0795671496834602	-0.0657832713665614	-10.0475594292606
0.0413683819402893	-0.155083031222235	-10.0086328580893
0.0868367821692283	-0.178412746549582	-9.91732448019391
0.00757422517707509	-0.221684686856248	-9.97018143008408
-0.0784044043544562	-0.267808968865341	-9.93237803362879
-0.139144191488658	-0.344201183483272	-9.89464504123235
-0.170144124632868	-0.355491678841961	-9.79534549556299
-0.0898851428335504	-0.389083496327989	-9.73721670279166
-0.100321273521611	-0.291566285624537	-9.77369068945902
-0.0493238767367021	-0.379270894331332	-9.79930392906827
0.0396870250348012	-0.401984720122189	-9.84940395296344
0.123610610350047	-0.395158612789917	-9.78728224180661
0.161834970270524	-0.320141516639979	-9.72515169775272
0.143377014197127	-0.358363593114382	-9.62951045331233
0.190904830713188	-0.283030729075327	-9.68441889677432
0.196986070625441	-0.292856389754732	-9.78841575164924
0.163846506925419	-0.202236227982298	-9.828895703584
0.219844494609505	-0.131542586362432	-9.8819570390401
0.198949286154688	-0.120672862379012	-9.78000552961192
0.133330575201089	-0.149616659188985	-9.85619812970892
0.100340867833291	-0.0726151434981274	-9.79349791679359
0.148747415846341	-0.162532378630194	-9.77068196083739
0.231976284922946	-0.174724275977751	-9.70844705180856
0.148950015580344	-0.130232065566963	-9.75400967599047
0.221228751632933	-0.190117224286514	-9.70776659012561
0.21795636710833	-0.254453745048633	-9.62531069581672
0.271422287105368	-0.32063087891386	-9.68622746906338
0.348000853146902	-0.352354964416165	-9.75008807141409
0.323005394178489	-0.336941142564815	-9.85051970008466
0.369020037364358	-0.335929669392322	-9.94449044257948
0.31270928897273	-0.247795941256611	-9.94771790148795
0.283783926763009	-0.17243866696758	-9.88113355240129
0.215491751567775	-0.094062788881975	-9.86920579268103
0.261246784815322	-0.188041248806519	-9.86436875709535
0.269165302452343	-0.247786869249898	-9.94990605204204
0.226905002663407	-0.341300044249377	-9.92945552457216
0.217294538648076	-0.44548766008146	-9.92825111634958
0.114318508890967	-0.441121269628831	-9.9102027690455
0.0246339442870831	-0.389400093269837	-9.89502154055819
-0.033403113556126	-0.457494113756934	-9.84076497227989
-0.125051344130306	-0.471870937651309	-9.8891672416261
-0.123305869085485	-0.406658630416547	-9.80735538910754
-0.122853724283755	-0.305404511459339	-9.83374231522273
-0.111692646598738	0.0133535227411095	-9.78301908872205
-0.0326818226060746	0.189496839024611	-9.93290271542453
0.0650101439072135	0.37986477952327	-9.81479002922231
-0.125291646823067	0.527997872085478	-9.77508996542333
-0.315434237777412	0.377899861231537	-9.80750388181269
-0.528305855641321	0.379949768162159	-9.92756949688385
-0.624766360710473	0.17101340946453	-10.0098813958342
-0.86476026412127	0.133586323756974	-9.98274434894394
-0.924820259355888	0.312135195797821	-10.1384600417889
-0.734047027080158	0.325993370182063	-9.98631601600204
-0.489690631841855	0.330707462820734	-9.98773346779121
-0.433161277079863	0.312557496371391	-10.2248184536105
-0.500188176708819	0.352334672150704	-10.4564635501396
-0.354562039407079	0.331142551399886	-10.2613271827308
-0.581184450333803	0.273310137677611	-10.1903907709125
-0.663287093935872	0.223634091597072	-9.96561148785425
-0.795027793967218	0.113698477510969	-9.79156313697554
-0.873191644625512	0.153844260571874	-9.56349953118642
-1.07860221308263	0.263973720542241	-9.48993133054513
-1.01880602763986	0.341520471706836	-9.26600009707568
-0.907062852480883	0.423995836863275	-9.06488929010465
-0.949435224593692	0.451839453517018	-9.30397838401319
-1.18590107568623	0.51099898930675	-9.32182019796424
-1.27076347109589	0.720196952924749	-9.41546241919086
-1.42891909839638	0.769528062830507	-9.5951496999914
-1.27514639864926	0.705029475423423	-9.77383425099627
-1.46244738537847	0.603338737633864	-9.65420309305271
-1.62186577168378	0.773519975185698	-9.72740421480624
-1.40193835955788	0.740826910354117	-9.62592822434367
-1.2820094035502	0.926044510937023	-9.52082938668094
-1.34312368631683	0.726158638951076	-9.3941606756463
-1.35165165506176	0.51203440524959	-9.51168669839732
-1.42508344327207	0.599711084167516	-9.29568935538821
-1.36722735257072	0.676537104477018	-9.07100131586452
-1.32820323717237	0.903539372401175	-9.15274095439751
-1.29290874490759	0.870910297508696	-8.9131080642921
-1.47557016388394	0.76788233018306	-8.78759183546439
-1.71618631456266	0.797019164624456	-8.75614040236302
-1.61355046644385	0.580406156977104	-8.70840187147088
-1.81675218364169	0.637136607662681	-8.8317914894527
-1.94031659267835	0.847954842326606	-8.83645930322834
-2.16182909678177	0.799975913253969	-8.74500159374623
-2.2343588823903	0.900903844222687	-8.53455620253323
-2.42981789315263	0.958765699613738	-8.39971533137261
-2.45627260087648	1.0030182011802	-8.16080919022677
-2.63753887203379	0.897365574373283	-8.03545233511959
-2.54470220140503	1.06258261180268	-8.18978626807815
-2.46979503513428	1.16296655524037	-7.97991425928703
-2.29797090798715	1.01730879154011	-8.07475393946787
-2.08539587003556	1.1242437218626	-8.01897711946491
0.020694897705339	0.0224245459481701	-10.0181994839296
0.037724292374076	0.00663317424505759	-10.0450880049798
0.0179376847835726	0.0303855795524821	-10.0626001056388
-0.0162272070173759	0.0394467761819415	-10.0589924538831
-0.0221178648639598	0.0687068591388743	-10.0782669957144
-0.0056897160462112	0.0376824929845571	-10.0837410160343
-0.0222125286664687	0.0546155331311337	-10.057233864512
-0.0150568654774831	0.0837912435932901	-10.0762058088159
-0.0309419850649202	0.0986560298121152	-10.0481155725464
-0.0134795175108476	0.0921278130577375	-10.0178698310238
-0.0310203914273073	0.0677277526027126	-9.99891422342722
-0.0526259471203524	0.0463913408456335	-10.0173619269115
-0.0880104470856116	0.043225680633489	-10.0178873076765
-0.113965885156159	0.0449113820260398	-10.0420913138056
-0.104227182856756	0.014048580272234	-10.0567543766762
-0.0966669133422624	0.0039100160852885	-10.0899569685692
-0.0904528915320993	0.00803599206260261	-10.055219056679
-0.0975064130759962	0.00901729374553524	-10.0204103631075
-0.101924745470215	-0.025450618551071	-10.0278131752816
-0.0823755864285503	-0.0165297022674514	-10.0561081907568
-0.0996820917929507	-0.0157731186091873	-10.0871287117157
-0.0932127562003345	0.0129187829412264	-10.107060664699
-0.0835458646802009	-0.0114648942904168	-10.1310262183192
-0.09032165995547	-0.0122825044211534	-10.1658942606987
-0.0557162885006196	-0.00770506079519942	-10.1592703990122
-0.0892397601541554	0.00118317060770534	-10.1515544118335
-0.112026091267108	-0.0174921666792282	-10.1316955307234
-0.0818335446426779	-0.0108872258534797	-10.1141699736042
-0.0497694577296693	0.0033437872442273	-10.1085367805517
-0.0337210539873162	0.0282104119509094	-10.1281953659621
-0.0562533850716463	0.0526872885600007	-10.1157239251998
-0.0386808811886514	0.0454090253738156	-10.1457338278919
-0.0524149252462833	0.0215912625274408	-10.1682382824318
-0.0363213207475102	0.0496660857027878	-10.1829066315287
-0.00940004653627605	0.036523397542433	-10.2020083332875
0.0174777243535303	0.0492471338718783	-10.2214518986275
-0.00220849026470039	0.0246346432617399	-10.2050495046775
-0.0239225861805318	0.0187371565817875	-10.2325463764403
-0.0545046511714319	0.0289274120014825	-10.2176046140713
-0.0356947929769903	0.0474382517398409	-10.2413932313956
-0.0609354308380695	0.0469363632948455	-10.2163928598849
-0.0601672361953796	0.0692894669530134	-10.2439991798345
-0.0799890065953237	0.0536407403349968	-10.2190076804644
-0.10794545153297	0.0671081167015709	-10.2017037148042
-0.106923543917848	0.0325990581863108	-10.1933108099117
-0.0862833544654488	0.0161529913191593	-10.2170988264597
-0.0962062073015023	0.0373702194573603	-10.1903831664633
-0.0735741586047161	0.0545641486522973	-10.2117026279468
-0.0389260347902215	0.0623748860388031	-10.2126300787179
-0.0612318642272455	0.0430016686899683	-10.1928946108998
