# Supplementary material for: Search model based on Kalman Filter and Monte Carlo simulation
Source: PLoS One. 2026 Feb 13;21(2):e0339117. doi: 10.1371/journal.pone.0339117 (PMC12904576; doi:10.1371/journal.pone.0339117)
Supplement: S1 Archive — This file ensures the reproducibility of the analyses and visualizations presented in the study. (ZIP) [file pone.0339117.s001.zip › Supporting Materials/Supporting Materials/results/scenario_4_KF-MC-PS_Path.csv]

0	1	2
0.0261149086664163	-0.0749317622996122	-9.93467588089294
0.043100221353668	-0.107920769669911	-9.9456222415695
0.0583874956783177	-0.131111057813412	-9.94608423900309
0.0700917887694668	-0.145568345377636	-9.9598935534586
0.0882874379946048	-0.154241995265082	-9.95236019140977
0.0929806992657944	-0.151439440266864	-9.95080834730466
0.0843301222857527	-0.141787015264579	-9.95194615269353
0.0665411304468681	-0.139731338125103	-9.96032706825739
0.051786880234853	-0.161944169333997	-9.95856158143308
0.0592707234172496	-0.184987768907696	-9.92810467950925
0.0679460073975993	-0.190899211271767	-9.87649972989911
0.0888886505327157	-0.172268398736331	-9.8200412995856
0.102766614849751	-0.171250506781515	-9.77497338479956
0.122381372838857	-0.180085127271135	-9.7697486383904
0.154704619474108	-0.206240859038479	-9.79797276613773
0.178333893921315	-0.214639013692098	-9.81965370173074
0.18323181013589	-0.228036418795936	-9.827000038897
0.154626786603958	-0.253815310037472	-9.81777944027232
0.112939584595852	-0.300503172846148	-9.82419192465776
0.0924805275656961	-0.340408391806002	-9.83759837454081
0.093737853622687	-0.350168380015763	-9.84490445321032
0.119423386979051	-0.340470766404786	-9.82376023344251
0.126280566376415	-0.313182040204238	-9.77532507102856
0.123847685537542	-0.285544551386228	-9.74809273229934
0.126759322364198	-0.269109909133333	-9.75203823657381
0.125169614524037	-0.272492861803669	-9.77457483790385
0.130406159373342	-0.277285809711952	-9.78029614022374
0.134895171346736	-0.257872398403345	-9.76441444750808
0.147076327266604	-0.21204599753123	-9.73522200959977
0.155007798471083	-0.153303040517396	-9.70863932436555
0.168077250586384	-0.0983078399897007	-9.69695063073409
0.185025078395246	-0.0762722021233741	-9.70178574393848
0.187807752965468	-0.0954858244958064	-9.70324349557534
0.16184175325306	-0.141889366766262	-9.68464209245565
0.128865155814707	-0.194908141514978	-9.64796932319363
0.101003025031546	-0.221048217424007	-9.62069580751929
0.0797478436750661	-0.210843960991888	-9.62108306064341
0.0561065468618664	-0.156569074613351	-9.63920540926852
0.0372415940626397	-0.120294074057813	-9.66221679317668
0.0216253148644627	-0.0947393699229521	-9.68449306267189
0.00450058842808568	-0.0758113980621909	-9.70471720782621
-0.00376268557632752	-0.0574708120432968	-9.7144594142757
-0.0103207307682805	-0.0717971626991629	-9.71861421060842
-0.0109949413972716	-0.0997072322977885	-9.73352306430938
-0.0259332561026357	-0.108295447986849	-9.74059815821875
-0.0613217327388286	-0.0927641674238845	-9.73610077916753
-0.107192091884841	-0.0651666521882294	-9.71646804500834
-0.145199395381664	-0.0439247716646185	-9.72448926905726
-0.151281925004709	-0.0119966279294687	-9.73944181857716
-0.129529967223773	0.0173167785190518	-9.75550725423195
2.02611490866642	-0.0749317622996122	-9.93467588089294
1.44032847103951	1.33928180007348	-9.93467588089294
0.0261149086664164	1.92506823770039	-9.93467588089294
-1.38809865370668	1.33928180007348	-9.93467588089294
-1.97388509133358	-0.074931762299612	-9.93467588089294
-1.38809865370668	-1.48914532467271	-9.93467588089294
0.0261149086664159	-2.07493176229961	-9.93467588089294
1.44032847103951	-1.48914532467271	-9.93467588089294
2.04310022135367	-0.107920769669911	-9.9456222415695
1.45731378372676	1.30629279270318	-9.9456222415695
0.0431002213536682	1.89207923033009	-9.9456222415695
-1.37111334101943	1.30629279270318	-9.9456222415695
-1.95689977864633	-0.107920769669911	-9.9456222415695
-1.37111334101943	-1.52213433204301	-9.9456222415695
0.0431002213536677	-2.10792076966991	-9.9456222415695
1.45731378372676	-1.52213433204301	-9.9456222415695
2.05838749567832	-0.131111057813412	-9.94608423900309
1.47260105805141	1.28310250455968	-9.94608423900309
0.0583874956783178	1.86888894218659	-9.94608423900309
-1.35582606669478	1.28310250455968	-9.94608423900309
-1.94161250432168	-0.131111057813412	-9.94608423900309
-1.35582606669478	-1.54532462018651	-9.94608423900309
0.0583874956783173	-2.13111105781341	-9.94608423900309
1.47260105805141	-1.54532462018651	-9.94608423900309
2.07009178876947	-0.145568345377636	-9.9598935534586
1.48430535114256	1.26864521699546	-9.9598935534586
0.0700917887694669	1.85443165462236	-9.9598935534586
-1.34412177360363	1.26864521699546	-9.9598935534586
-1.92990821123053	-0.145568345377636	-9.9598935534586
-1.34412177360363	-1.55978190775073	-9.9598935534586
0.0700917887694664	-2.14556834537764	-9.9598935534586
1.48430535114256	-1.55978190775073	-9.9598935534586
2.0882874379946	-0.154241995265082	-9.95236019140977
1.5025010003677	1.25997156710801	-9.95236019140977
0.0882874379946049	1.84575800473492	-9.95236019140977
-1.32592612437849	1.25997156710801	-9.95236019140977
-1.9117125620054	-0.154241995265082	-9.95236019140977
-1.32592612437849	-1.56845555763818	-9.95236019140977
0.0882874379946044	-2.15424199526508	-9.95236019140977
1.5025010003677	-1.56845555763818	-9.95236019140977
2.09298069926579	-0.151439440266864	-9.95080834730466
1.50719426163889	1.26277412210623	-9.95080834730466
0.0929806992657945	1.84856055973314	-9.95080834730466
-1.3212328631073	1.26277412210623	-9.95080834730466
-1.90701930073421	-0.151439440266864	-9.95080834730466
-1.3212328631073	-1.56565300263996	-9.95080834730466
0.092980699265794	-2.15143944026686	-9.95080834730466
1.50719426163889	-1.56565300263996	-9.95080834730466
2.08433012228575	-0.141787015264579	-9.95194615269353
1.49854368465885	1.27242654710852	-9.95194615269353
0.0843301222857528	1.85821298473542	-9.95194615269353
-1.32988344008734	1.27242654710852	-9.95194615269353
-1.91566987771425	-0.141787015264579	-9.95194615269353
-1.32988344008734	-1.55600057763767	-9.95194615269353
0.0843301222857523	-2.14178701526458	-9.95194615269353
1.49854368465885	-1.55600057763767	-9.95194615269353
2.06654113044687	-0.139731338125103	-9.96032706825739
1.48075469281996	1.27448222424799	-9.96032706825739
0.0665411304468682	1.8602686618749	-9.96032706825739
-1.34767243192623	1.27448222424799	-9.96032706825739
-1.93345886955313	-0.139731338125102	-9.96032706825739
-1.34767243192623	-1.5539449004982	-9.96032706825739
0.0665411304468677	-2.1397313381251	-9.96032706825739
1.48075469281996	-1.5539449004982	-9.96032706825739
2.05178688023485	-0.161944169333997	-9.95856158143308
1.46600044260795	1.2522693930391	-9.95856158143308
0.0517868802348531	1.838055830666	-9.95856158143308
-1.36242668213824	1.2522693930391	-9.95856158143308
-1.94821311976515	-0.161944169333997	-9.95856158143308
-1.36242668213824	-1.57615773170709	-9.95856158143308
0.0517868802348526	-2.161944169334	-9.95856158143308
1.46600044260795	-1.57615773170709	-9.95856158143308
2.05927072341725	-0.184987768907696	-9.92810467950925
1.47348428579034	1.2292257934654	-9.92810467950925
0.0592707234172497	1.8150122310923	-9.92810467950925
-1.35494283895585	1.2292257934654	-9.92810467950925
-1.94072927658275	-0.184987768907696	-9.92810467950925
-1.35494283895585	-1.59920133128079	-9.92810467950925
0.0592707234172492	-2.1849877689077	-9.92810467950925
1.47348428579034	-1.59920133128079	-9.92810467950925
2.0679460073976	-0.190899211271767	-9.87649972989911
1.48215956977069	1.22331435110133	-9.87649972989911
0.0679460073975995	1.80910078872823	-9.87649972989911
-1.3462675549755	1.22331435110133	-9.87649972989911
-1.9320539926024	-0.190899211271767	-9.87649972989911
-1.3462675549755	-1.60511277364486	-9.87649972989911
0.067946007397599	-2.19089921127177	-9.87649972989911
1.48215956977069	-1.60511277364486	-9.87649972989911
2.08888865053272	-0.172268398736331	-9.8200412995856
1.50310221290581	1.24194516363676	-9.8200412995856
0.0888886505327158	1.82773160126367	-9.8200412995856
-1.32532491184038	1.24194516363676	-9.8200412995856
-1.91111134946728	-0.172268398736331	-9.8200412995856
-1.32532491184038	-1.58648196110943	-9.8200412995856
0.0888886505327153	-2.17226839873633	-9.8200412995856
1.50310221290581	-1.58648196110943	-9.8200412995856
2.10276661484975	-0.171250506781515	-9.77497338479956
1.51698017722285	1.24296305559158	-9.77497338479956
0.102766614849751	1.82874949321848	-9.77497338479956
-1.31144694752334	1.24296305559158	-9.77497338479956
-1.89723338515025	-0.171250506781515	-9.77497338479956
-1.31144694752334	-1.58546406915461	-9.77497338479956
0.10276661484975	-2.17125050678152	-9.77497338479956
1.51698017722285	-1.58546406915461	-9.77497338479956
2.12238137283886	-0.180085127271135	-9.7697486383904
1.53659493521195	1.23412843510196	-9.7697486383904
0.122381372838858	1.81991487272887	-9.7697486383904
-1.29183218953424	1.23412843510196	-9.7697486383904
-1.87761862716114	-0.180085127271134	-9.7697486383904
-1.29183218953424	-1.59429868964423	-9.7697486383904
0.122381372838857	-2.18008512727113	-9.7697486383904
1.53659493521195	-1.59429868964423	-9.7697486383904
2.15470461947411	-0.206240859038479	-9.79797276613773
1.5689181818472	1.20797270333462	-9.79797276613773
0.154704619474108	1.79375914096152	-9.79797276613773
-1.25950894289899	1.20797270333462	-9.79797276613773
-1.84529538052589	-0.206240859038479	-9.79797276613773
-1.25950894289899	-1.62045442141157	-9.79797276613773
0.154704619474108	-2.20624085903848	-9.79797276613773
1.5689181818472	-1.62045442141157	-9.79797276613773
2.17833389392132	-0.214639013692098	-9.81965370173074
1.59254745629441	1.199574548681	-9.81965370173074
0.178333893921315	1.7853609863079	-9.81965370173074
-1.23587966845178	1.199574548681	-9.81965370173074
-1.82166610607868	-0.214639013692098	-9.81965370173074
-1.23587966845178	-1.62885257606519	-9.81965370173074
0.178333893921315	-2.2146390136921	-9.81965370173074
1.59254745629441	-1.62885257606519	-9.81965370173074
2.18323181013589	-0.228036418795936	-9.827000038897
1.59744537250898	1.18617714357716	-9.827000038897
0.18323181013589	1.77196358120406	-9.827000038897
-1.23098175223721	1.18617714357716	-9.827000038897
-1.81676818986411	-0.228036418795936	-9.827000038897
-1.23098175223721	-1.64224998116903	-9.827000038897
0.183231810135889	-2.22803641879594	-9.827000038897
1.59744537250898	-1.64224998116903	-9.827000038897
2.15462678660396	-0.253815310037472	-9.81777944027232
1.56884034897705	1.16039825233562	-9.81777944027232
0.154626786603958	1.74618468996253	-9.81777944027232
-1.25958677576914	1.16039825233562	-9.81777944027232
-1.84537321339604	-0.253815310037472	-9.81777944027232
-1.25958677576914	-1.66802887241057	-9.81777944027232
0.154626786603957	-2.25381531003747	-9.81777944027232
1.56884034897705	-1.66802887241057	-9.81777944027232
2.11293958459585	-0.300503172846148	-9.82419192465776
1.52715314696895	1.11371038952695	-9.82419192465776
0.112939584595852	1.69949682715385	-9.82419192465776
-1.30127397777724	1.11371038952695	-9.82419192465776
-1.88706041540415	-0.300503172846148	-9.82419192465776
-1.30127397777724	-1.71471673521924	-9.82419192465776
0.112939584595852	-2.30050317284615	-9.82419192465776
1.52715314696895	-1.71471673521924	-9.82419192465776
2.0924805275657	-0.340408391806002	-9.83759837454081
1.50669408993879	1.07380517056709	-9.83759837454081
0.0924805275656962	1.659591608194	-9.83759837454081
-1.3217330348074	1.07380517056709	-9.83759837454081
-1.9075194724343	-0.340408391806002	-9.83759837454081
-1.3217330348074	-1.7546219541791	-9.83759837454081
0.0924805275656957	-2.340408391806	-9.83759837454081
1.50669408993879	-1.7546219541791	-9.83759837454081
2.09373785362269	-0.350168380015763	-9.84490445321032
1.50795141599578	1.06404518235733	-9.84490445321032
0.0937378536226872	1.64983161998424	-9.84490445321032
-1.32047570875041	1.06404518235733	-9.84490445321032
-1.90626214637731	-0.350168380015763	-9.84490445321032
-1.32047570875041	-1.76438194238886	-9.84490445321032
0.0937378536226867	-2.35016838001576	-9.84490445321032
1.50795141599578	-1.76438194238886	-9.84490445321032
2.11942338697905	-0.340470766404786	-9.82376023344251
1.53363694935215	1.07374279596831	-9.82376023344251
0.119423386979051	1.65952923359521	-9.82376023344251
-1.29479017539404	1.07374279596831	-9.82376023344251
-1.88057661302095	-0.340470766404785	-9.82376023344251
-1.29479017539404	-1.75468432877788	-9.82376023344251
0.11942338697905	-2.34047076640479	-9.82376023344251
1.53363694935215	-1.75468432877788	-9.82376023344251
2.12628056637641	-0.313182040204238	-9.77532507102856
1.54049412874951	1.10103152216886	-9.77532507102856
0.126280566376415	1.68681795979576	-9.77532507102856
-1.28793299599668	1.10103152216886	-9.77532507102856
-1.87371943362359	-0.313182040204237	-9.77532507102856
-1.28793299599668	-1.72739560257733	-9.77532507102856
0.126280566376414	-2.31318204020424	-9.77532507102856
1.54049412874951	-1.72739560257733	-9.77532507102856
2.12384768553754	-0.285544551386228	-9.74809273229934
1.53806124791064	1.12866901098687	-9.74809273229934
0.123847685537542	1.71445544861377	-9.74809273229934
-1.29036587683555	1.12866901098687	-9.74809273229934
-1.87615231446246	-0.285544551386227	-9.74809273229934
-1.29036587683555	-1.69975811375932	-9.74809273229934
0.123847685537542	-2.28554455138623	-9.74809273229934
1.53806124791064	-1.69975811375932	-9.74809273229934
2.1267593223642	-0.269109909133333	-9.75203823657381
1.54097288473729	1.14510365323976	-9.75203823657381
0.126759322364198	1.73089009086667	-9.75203823657381
-1.2874542400089	1.14510365323976	-9.75203823657381
-1.8732406776358	-0.269109909133333	-9.75203823657381
-1.2874542400089	-1.68332347150643	-9.75203823657381
0.126759322364197	-2.26910990913333	-9.75203823657381
1.54097288473729	-1.68332347150643	-9.75203823657381
2.12516961452404	-0.272492861803669	-9.77457483790385
1.53938317689713	1.14172070056943	-9.77457483790385
0.125169614524037	1.72750713819633	-9.77457483790385
-1.28904394784906	1.14172070056943	-9.77457483790385
-1.87483038547596	-0.272492861803669	-9.77457483790385
-1.28904394784906	-1.68670642417676	-9.77457483790385
0.125169614524037	-2.27249286180367	-9.77457483790385
1.53938317689713	-1.68670642417676	-9.77457483790385
2.13040615937334	-0.277285809711952	-9.78029614022374
1.54461972174644	1.13692775266114	-9.78029614022374
0.130406159373342	1.72271419028805	-9.78029614022374
-1.28380740299975	1.13692775266114	-9.78029614022374
-1.86959384062666	-0.277285809711951	-9.78029614022374
-1.28380740299975	-1.69149937208505	-9.78029614022374
0.130406159373342	-2.27728580971195	-9.78029614022374
1.54461972174644	-1.69149937208505	-9.78029614022374
2.13489517134674	-0.257872398403345	-9.76441444750808
1.54910873371983	1.15634116396975	-9.76441444750808
0.134895171346736	1.74212760159665	-9.76441444750808
-1.27931839102636	1.15634116396975	-9.76441444750808
-1.86510482865326	-0.257872398403345	-9.76441444750808
-1.27931839102636	-1.67208596077644	-9.76441444750808
0.134895171346736	-2.25787239840335	-9.76441444750808
1.54910873371983	-1.67208596077644	-9.76441444750808
2.1470763272666	-0.21204599753123	-9.73522200959977
1.5612898896397	1.20216756484187	-9.73522200959977
0.147076327266605	1.78795400246877	-9.73522200959977
-1.26713723510649	1.20216756484187	-9.73522200959977
-1.8529236727334	-0.21204599753123	-9.73522200959977
-1.26713723510649	-1.62625955990432	-9.73522200959977
0.147076327266604	-2.21204599753123	-9.73522200959977
1.5612898896397	-1.62625955990433	-9.73522200959977
2.15500779847108	-0.153303040517396	-9.70863932436555
1.56922136084418	1.2609105218557	-9.70863932436555
0.155007798471083	1.8466969594826	-9.70863932436555
-1.25920576390201	1.2609105218557	-9.70863932436555
-1.84499220152892	-0.153303040517396	-9.70863932436555
-1.25920576390201	-1.56751660289049	-9.70863932436555
0.155007798471083	-2.1533030405174	-9.70863932436555
1.56922136084418	-1.56751660289049	-9.70863932436555
2.16807725058638	-0.0983078399897007	-9.69695063073409
1.58229081295948	1.31590572238339	-9.69695063073409
0.168077250586384	1.9016921600103	-9.69695063073409
-1.24613631178671	1.31590572238339	-9.69695063073409
-1.83192274941362	-0.0983078399897005	-9.69695063073409
-1.24613631178671	-1.5125214023628	-9.69695063073409
0.168077250586384	-2.0983078399897	-9.69695063073409
1.58229081295948	-1.5125214023628	-9.69695063073409
2.18502507839525	-0.0762722021233741	-9.70178574393848
1.59923864076834	1.33794136024972	-9.70178574393848
0.185025078395247	1.92372779787663	-9.70178574393848
-1.22918848397785	1.33794136024972	-9.70178574393848
-1.81497492160475	-0.0762722021233739	-9.70178574393848
-1.22918848397785	-1.49048576449647	-9.70178574393848
0.185025078395246	-2.07627220212337	-9.70178574393848
1.59923864076834	-1.49048576449647	-9.70178574393848
2.18780775296547	-0.0954858244958064	-9.70324349557534
1.60202131533856	1.31872773787729	-9.70324349557534
0.187807752965468	1.90451417550419	-9.70324349557534
-1.22640580940763	1.31872773787729	-9.70324349557534
-1.81219224703453	-0.0954858244958061	-9.70324349557534
-1.22640580940763	-1.5096993868689	-9.70324349557534
0.187807752965468	-2.09548582449581	-9.70324349557534
1.60202131533856	-1.5096993868689	-9.70324349557534
2.16184175325306	-0.141889366766262	-9.68464209245565
1.57605531562615	1.27232419560683	-9.68464209245565
0.16184175325306	1.85811063323374	-9.68464209245565
-1.25237180912004	1.27232419560683	-9.68464209245565
-1.83815824674694	-0.141889366766262	-9.68464209245565
-1.25237180912004	-1.55610292913936	-9.68464209245565
0.161841753253059	-2.14188936676626	-9.68464209245565
1.57605531562615	-1.55610292913936	-9.68464209245565
2.12886515581471	-0.194908141514978	-9.64796932319363
1.5430787181878	1.21930542085812	-9.64796932319363
0.128865155814707	1.80509185848502	-9.64796932319363
-1.28534840655839	1.21930542085812	-9.64796932319363
-1.87113484418529	-0.194908141514978	-9.64796932319363
-1.28534840655839	-1.60912170388807	-9.64796932319363
0.128865155814707	-2.19490814151498	-9.64796932319363
1.5430787181878	-1.60912170388807	-9.64796932319363
2.10100302503155	-0.221048217424007	-9.62069580751929
1.51521658740464	1.19316534494909	-9.62069580751929
0.101003025031546	1.77895178257599	-9.62069580751929
-1.31321053734155	1.19316534494909	-9.62069580751929
-1.89899697496845	-0.221048217424007	-9.62069580751929
-1.31321053734155	-1.6352617797971	-9.62069580751929
0.101003025031545	-2.22104821742401	-9.62069580751929
1.51521658740464	-1.6352617797971	-9.62069580751929
2.07974784367507	-0.210843960991888	-9.62108306064341
1.49396140604816	1.20336960138121	-9.62108306064341
0.0797478436750663	1.78915603900811	-9.62108306064341
-1.33446571869803	1.20336960138121	-9.62108306064341
-1.92025215632493	-0.210843960991888	-9.62108306064341
-1.33446571869803	-1.62505752336498	-9.62108306064341
0.0797478436750658	-2.21084396099189	-9.62108306064341
1.49396140604816	-1.62505752336498	-9.62108306064341
2.05610654686187	-0.156569074613351	-9.63920540926852
1.47032010923496	1.25764448775974	-9.63920540926852
0.0561065468618665	1.84343092538665	-9.63920540926852
-1.35810701551123	1.25764448775974	-9.63920540926852
-1.94389345313813	-0.156569074613351	-9.63920540926852
-1.35810701551123	-1.57078263698645	-9.63920540926852
0.056106546861866	-2.15656907461335	-9.63920540926852
1.47032010923496	-1.57078263698645	-9.63920540926852
2.03724159406264	-0.120294074057813	-9.66221679317668
1.45145515643573	1.29391948831528	-9.66221679317668
0.0372415940626398	1.87970592594219	-9.66221679317668
-1.37697196831046	1.29391948831528	-9.66221679317668
-1.96275840593736	-0.120294074057813	-9.66221679317668
-1.37697196831046	-1.53450763643091	-9.66221679317668
0.0372415940626393	-2.12029407405781	-9.66221679317668
1.45145515643573	-1.53450763643091	-9.66221679317668
2.02162531486446	-0.0947393699229521	-9.68449306267189
1.43583887723756	1.31947419245014	-9.68449306267189
0.0216253148644629	1.90526063007705	-9.68449306267189
-1.39258824750863	1.31947419245014	-9.68449306267189
-1.97837468513554	-0.0947393699229518	-9.68449306267189
-1.39258824750863	-1.50895293229605	-9.68449306267189
0.0216253148644624	-2.09473936992295	-9.68449306267189
1.43583887723756	-1.50895293229605	-9.68449306267189
2.00450058842809	-0.0758113980621909	-9.70471720782621
1.41871415080118	1.3384021643109	-9.70471720782621
0.0045005884280858	1.92418860193781	-9.70471720782621
-1.40971297394501	1.3384021643109	-9.70471720782621
-1.99549941157191	-0.0758113980621906	-9.70471720782621
-1.40971297394501	-1.49002496043529	-9.70471720782621
0.00450058842808531	-2.07581139806219	-9.70471720782621
1.41871415080118	-1.49002496043529	-9.70471720782621
1.99623731442367	-0.0574708120432968	-9.7144594142757
1.41045087679677	1.3567427503298	-9.7144594142757
-0.0037626855763274	1.9425291879567	-9.7144594142757
-1.41797624794942	1.3567427503298	-9.7144594142757
-2.00376268557633	-0.0574708120432965	-9.7144594142757
-1.41797624794942	-1.47168437441639	-9.7144594142757
-0.00376268557632789	-2.0574708120433	-9.7144594142757
1.41045087679677	-1.47168437441639	-9.7144594142757
1.98967926923172	-0.0717971626991629	-9.71861421060842
1.40389283160481	1.34241639967393	-9.71861421060842
-0.0103207307682804	1.92820283730084	-9.71861421060842
-1.42453429314138	1.34241639967393	-9.71861421060842
-2.01032073076828	-0.0717971626991626	-9.71861421060842
-1.42453429314138	-1.48601072507226	-9.71861421060842
-0.0103207307682809	-2.07179716269916	-9.71861421060842
1.40389283160481	-1.48601072507226	-9.71861421060842
1.98900505860273	-0.0997072322977885	-9.73352306430938
1.40321862097582	1.31450633007531	-9.73352306430938
-0.0109949413972715	1.90029276770221	-9.73352306430938
-1.42520850377037	1.31450633007531	-9.73352306430938
-2.01099494139727	-0.0997072322977882	-9.73352306430938
-1.42520850377037	-1.51392079467088	-9.73352306430938
-0.010994941397272	-2.09970723229779	-9.73352306430938
1.40321862097582	-1.51392079467088	-9.73352306430938
1.97406674389736	-0.108295447986849	-9.74059815821875
1.38828030627046	1.30591811438625	-9.74059815821875
-0.0259332561026356	1.89170455201315	-9.74059815821875
-1.44014681847573	1.30591811438625	-9.74059815821875
-2.02593325610264	-0.108295447986848	-9.74059815821875
-1.44014681847573	-1.52250901035994	-9.74059815821875
-0.0259332561026361	-2.10829544798685	-9.74059815821875
1.38828030627046	-1.52250901035994	-9.74059815821875
1.93867826726117	-0.0927641674238845	-9.73610077916753
1.35289182963427	1.32144939494921	-9.73610077916753
-0.0613217327388285	1.90723583257612	-9.73610077916753
-1.47553529511192	1.32144939494921	-9.73610077916753
-2.06132173273883	-0.0927641674238843	-9.73610077916753
-1.47553529511192	-1.50697772979698	-9.73610077916753
-0.061321732738829	-2.09276416742388	-9.73610077916753
1.35289182963427	-1.50697772979698	-9.73610077916753
1.89280790811516	-0.0651666521882294	-9.71646804500834
1.30702147048825	1.34904691018487	-9.71646804500834
-0.10719209188484	1.93483334781177	-9.71646804500834
-1.52140565425794	1.34904691018487	-9.71646804500834
-2.10719209188484	-0.0651666521882291	-9.71646804500834
-1.52140565425794	-1.47938021456132	-9.71646804500834
-0.107192091884841	-2.06516665218823	-9.71646804500834
1.30702147048825	-1.47938021456132	-9.71646804500834
1.85480060461834	-0.0439247716646185	-9.72448926905726
1.26901416699143	1.37028879070848	-9.72448926905726
-0.145199395381664	1.95607522833538	-9.72448926905726
-1.55941295775476	1.37028879070848	-9.72448926905726
-2.14519939538166	-0.0439247716646182	-9.72448926905726
-1.55941295775476	-1.45813833403771	-9.72448926905726
-0.145199395381665	-2.04392477166462	-9.72448926905726
1.26901416699143	-1.45813833403771	-9.72448926905726
1.84871807499529	-0.0119966279294687	-9.73944181857716
1.26293163736839	1.40221693444363	-9.73944181857716
-0.151281925004709	1.98800337207053	-9.73944181857716
-1.5654954873778	1.40221693444363	-9.73944181857716
-2.15128192500471	-0.0119966279294685	-9.73944181857716
-1.5654954873778	-1.42621019030256	-9.73944181857716
-0.15128192500471	-2.01199662792947	-9.73944181857716
1.26293163736839	-1.42621019030256	-9.73944181857716
1.87047003277623	0.0173167785190518	-9.75550725423195
1.28468359514932	1.43153034089215	-9.75550725423195
-0.129529967223773	2.01731677851905	-9.75550725423195
-1.54374352959687	1.43153034089215	-9.75550725423195
-2.12952996722377	0.0173167785190521	-9.75550725423195
-1.54374352959687	-1.39689678385404	-9.75550725423195
-0.129529967223773	-1.98268322148095	-9.75550725423195
1.28468359514932	-1.39689678385404	-9.75550725423195
3.62668849062536	-4.68454010971655	-7.04953288236148
6.76651008412624	-5.70432816244821	-9.32674466811331
6.2883707668195	-5.10894740570506	-9.01609176792171
6.105144324732	-5.0490753359631	-11.1325198529834
8.77350456168157	-4.26720420779613	-9.8264512202634
9.42270785405163	-4.99021116276822	-7.05699151006542
9.7534128270146	-2.79001292567497	-7.04073156260498
10.5978095388208	-3.7070468972848	-7.61136627039977
12.8084702362428	-8.06085450503616	-8.78542369424765
17.8392802575186	-6.81401160210186	-10.419641907183
19.3792753216043	-8.4293270483344	-13.8087273919492
21.0505235562447	-10.8957766728684	-15.7382237687081
20.697823275442	-7.71911517066632	-19.9336233727063
22.4405701342867	-6.44410268832708	-19.0577938242694
23.4388666817578	-9.5264441612275	-18.2673834769135
26.3253861953779	-8.8292907592888	-19.1522765150614
24.2648921657521	-9.52956212310037	-18.7356551241268
23.0053478261032	-10.2471813804108	-19.9727540994361
24.5624868567809	-14.8575406512158	-23.0342860458816
23.5531501721733	-14.3792541083354	-22.3980190581311
22.8703438610413	-15.0445448054377	-23.3041198110909
27.1308015947676	-12.3517308376493	-21.4846111543967
31.1689442235818	-10.5905372482532	-17.1880966771699
33.3739662172114	-7.95444789260459	-16.3119809174869
33.2428892874317	-10.9636605387944	-11.8897110396583
33.884113880207	-9.15113981465837	-14.4105109404889
33.848046647528	-9.10725988171091	-14.9706854152657
36.4157595034535	-6.93495512496876	-14.2928358367422
38.3684463397066	-9.70170667180724	-14.9589317072933
38.5113838880489	-9.05231574508671	-15.9460814559528
38.3334536706361	-7.85267908039273	-16.2455432918395
39.5551529507807	-6.54154025656839	-17.1705991611708
39.7193450825111	-3.45824476566052	-19.7373150887691
38.7349985165937	-4.45269720983954	-19.574661296461
38.8036134739825	-4.49627394694103	-20.705188666948
34.7354841163518	-3.04480375224944	-18.3884806774058
37.9778159609585	0.110488289140029	-18.3712043493181
42.6010863825375	-1.83974531744311	-17.0514932515078
41.7658903143715	-0.00769142805910827	-16.1156081335884
40.1602438453379	-0.120944263948759	-17.6455591355494
45.5613782074528	-1.18963099912614	-17.9414849757422
46.9734046371831	1.52393273119225	-21.8185931719224
48.1888346879266	4.49086572464165	-19.6128658890061
49.5632532841769	4.73337240846716	-14.408799046795
49.8351520275976	4.71476389405468	-13.0481762373883
53.1029569095036	4.13221327098625	-12.1279271896018
54.2888124004905	3.92972424170693	-10.7667629745185
52.6605048987635	3.17980760712522	-9.4163587409307
52.8457863796692	3.11237120157555	-13.5700853533992
50.9193161036966	3.3916713434097	-12.8334173484308
52.8445719937199	0.375003897919199	-13.5294140830404
50.9148547096722	2.75133923077003	-13.7392982593132
53.9258073369714	0.704315187171956	-15.6024234794663
54.5592130588869	1.00495328849119	-13.4745324116053
55.7080772595212	1.75498822806096	-14.2876613831975
57.7342026015972	3.53503439280849	-12.2212715262015
60.3714227044208	4.80069867381804	-15.1928256584092
61.8464973069313	6.09555937117157	-17.6338158195783
61.150216002149	9.379054155804	-18.1834065082448
63.149321250503	13.2676076443888	-20.7856647870222
