# Supplementary material for: Search model based on Kalman Filter and Monte Carlo simulation
Source: PLoS One. 2026 Feb 13;21(2):e0339117. doi: 10.1371/journal.pone.0339117 (PMC12904576; doi:10.1371/journal.pone.0339117)
Supplement: S1 Archive — This file ensures the reproducibility of the analyses and visualizations presented in the study. (ZIP) [file pone.0339117.s001.zip › Supporting Materials/Supporting Materials/results/scenario_4_PF_Path.csv]

0	1	2
0.00283500840981221	-0.0376529548492148	-9.93878239411378
0.0534103079345178	-0.122409696917117	-9.92212759792756
0.0148024846458404	-0.0976169997087529	-9.96713580244514
0.0502456332383826	-0.119978421645513	-9.9309532897171
0.0555165427211699	-0.117712208977799	-9.93422203670224
0.105201627445276	-0.121188138572778	-9.91982283791798
0.130185726482063	-0.137773203853634	-9.91838044958279
0.0856262255712444	-0.143217597693046	-9.93762479696839
0.0685241712709446	-0.164029183554024	-9.94378596442847
0.0525896029105822	-0.147841184537048	-9.93971287004913
0.0155072251499338	-0.171815727897529	-9.93731084569561
0.0119042835466011	-0.169170668694309	-9.91510644251434
0.022458070937454	-0.160931053667801	-9.88290243974806
0.0635714736245526	-0.165579498946327	-9.83244955906952
0.0715741226308765	-0.146950650159367	-9.80179703406599
0.127474520419158	-0.118521520605915	-9.80768441119423
0.154460531186759	-0.127550675356271	-9.77616067422124
0.140840254401159	-0.171629477894754	-9.79985290487496
0.119394787186255	-0.226452225753421	-9.80609416230334
0.109779181776642	-0.250293830445163	-9.79025812535146
0.0820073001343444	-0.285972823839383	-9.83096696900646
0.119260283171744	-0.333659189596573	-9.84802220188912
0.121257374496715	-0.328958754833988	-9.81321025817278
0.145384833759469	-0.31918484689745	-9.81023059044371
0.135478775068646	-0.316551799240944	-9.79467920798489
0.176331694861543	-0.278581465184674	-9.78946905270023
0.162360088216549	-0.268154721259301	-9.79231270362508
0.145210927514765	-0.246009439868212	-9.80469458424223
0.164412027454383	-0.231362237651163	-9.75830875438989
0.179156060613769	-0.193312055651529	-9.74568520404489
0.179776706981191	-0.154639395634391	-9.74704786256703
0.186544879726736	-0.126220468516579	-9.74344808945638
0.179621130316442	-0.0950926469920704	-9.74100752511495
0.219774611254362	-0.0859181367434412	-9.70131080347335
0.198361631013531	-0.0902483301114999	-9.68527071704611
0.19420150814243	-0.13921793179686	-9.65267607706577
0.157173072817706	-0.159322414715612	-9.67450175202662
0.108334016936223	-0.172751310312348	-9.68537305574114
0.0667032579114881	-0.171108052790789	-9.68929414697265
0.0378439072645001	-0.163835268979181	-9.6677729610929
0.00962747352320445	-0.139766592609263	-9.65478220631791
0.0104644918821802	-0.115231203439579	-9.68247883268287
-0.0120591216988935	-0.115241420583426	-9.68221053639244
-0.0308240142208163	-0.126578054511285	-9.68214877022195
-0.0623914018059778	-0.131926743366905	-9.73476149756318
-0.0600501405607141	-0.119514430549767	-9.73260824983431
-0.117866520123249	-0.141590906133716	-9.76233420079823
-0.165821822776572	-0.113473228439508	-9.76435152955252
-0.165505811359871	-0.0980694416892704	-9.76635323409429
-0.148002987923722	-0.0777400264521722	-9.77483258345112
