# Supplementary material for: Search model based on Kalman Filter and Monte Carlo simulation
Source: PLoS One. 2026 Feb 13;21(2):e0339117. doi: 10.1371/journal.pone.0339117 (PMC12904576; doi:10.1371/journal.pone.0339117)
Supplement: S1 Archive — This file ensures the reproducibility of the analyses and visualizations presented in the study. (ZIP) [file pone.0339117.s001.zip › Supporting Materials/Supporting Materials/simulations/dataset/karman.csv]

0	1	2
1.0242184156061573	1.3395447594412382	-1.1523615279791208
2.4106411859402113	1.4275506034075913	-2.5169285078132306
2.26045531168254	3.0554870363560407	-2.835971466070957
4.611280180762002	4.54024180870274	-4.118611005398636
5.41239759360027	5.6185293444997395	-5.100364815665268
5.500553047251468	6.394580217589277	-6.449363505942825
7.902254653261249	7.080724830911501	-6.830139329625226
7.219831090003283	7.81322124861619	-7.923599911174983
8.638375583016296	9.611766279849574	-9.066318323663682
10.084588329388389	10.380321329237242	-9.453974283975091
