# Supplementary material for: Search model based on Kalman Filter and Monte Carlo simulation
Source: PLoS One. 2026 Feb 13;21(2):e0339117. doi: 10.1371/journal.pone.0339117 (PMC12904576; doi:10.1371/journal.pone.0339117)
Supplement: S1 Archive — This file ensures the reproducibility of the analyses and visualizations presented in the study. (ZIP) [file pone.0339117.s001.zip › Supporting Materials/Supporting Materials/simulations/dataset/random_path.csv]

0	1	2
-0.14257385454141247	0.10308261247449735	-10.035169589819455
-0.11517925460671688	0.06006698014543416	-9.940857470948897
-0.148925986185612	0.09639920242301553	-10.061884552901615
-0.1465407637295735	0.09862629547313005	-10.06160352449983
-0.1317904885740177	0.10067122821050546	-10.050124263408813
-0.1534168637547955	0.11488880145881905	-10.18432230105215
-0.3406931964702029	0.32702905050498315	-10.296668070014526
-0.41129600298514857	0.22131254469603695	-10.414691577982326
-0.42255786251856237	0.18750011041978246	-10.412582004889135
-0.4583815786827411	0.19992133298353976	-10.342232280289815
-0.46239728545680514	0.06298312705910522	-10.468043670055275
-0.5149894656065497	0.04461657539724812	-10.43827548162646
-0.5473642266573643	0.29739166421038027	-10.425638590560842
-0.6008036641341311	0.1664423160831549	-10.443206893121378
-0.49493405764727694	0.1316801453516972	-10.334812689013393
-0.46904598934684816	0.16492621902590862	-10.335143533821189
-0.5024924335763316	0.1287341412957505	-10.382716770741718
-0.6414709463063848	0.020504283011724106	-10.446376391653615
-0.6214814358231735	0.008495890840180667	-10.453371294818863
-0.44554010074197575	0.05885075280739576	-10.578239603910692
-0.4759081428628052	0.05451969722300953	-10.5401869772
-0.6968210418711702	0.05294359762510277	-10.383398660260456
-0.6181407851767177	0.20534401628651883	-10.365879088513916
-0.5895183624108282	0.1925036042517387	-10.34900848246253
-0.6315520364804281	0.20145026406768493	-10.560317178180219
-0.621282642035087	0.17865082592475545	-10.588560973207263
-0.63213559565577	0.1478668352482602	-10.559263180125676
-0.6143322040231703	0.11738231858450265	-10.580640829602697
-0.5907319654888971	0.049034882512259986	-10.581712409101987
-0.5658935338486306	0.04537215127273303	-10.573592449365195
-0.5237031608843862	0.04252495481132866	-10.537176129394222
-0.5325072675222886	0.0648700885725297	-10.498289995186965
-0.6468799903714944	0.21373271084084094	-10.483385915140445
-0.8276898273638821	0.056950354354369986	-10.433486190245128
-0.8537759030529511	0.023620816630417096	-10.410738295714207
-0.7144363400164635	-0.032416546529376415	-10.43656777439039
-0.7449778799798633	-0.011068812051234844	-10.446584694216916
-0.7787390040064281	0.0006366057343180995	-10.446376390084877
-0.7665512553457895	0.039985305251941335	-10.431123918244195
-0.750962066613367	0.1356788356638929	-10.553863746527224
-0.7421249171243524	0.16630268601944906	-10.56044869484429
-0.7616261736544174	0.1859581975627688	-10.57621977254473
-0.7795025187014157	0.06610294612107633	-10.67902468313914
-0.7756657694903833	0.15315423619490867	-10.792699993708373
-0.7780433585654155	0.19404086241141588	-10.79800460178672
-0.810467685684227	0.22559107753684302	-10.613800970726688
-0.9129771278466767	0.2886947753066555	-10.623350480716546
-0.7644724150448898	0.3045237628421872	-10.59946454495362
-0.7065029943614071	0.4125651236509905	-10.624288961809672
-0.6010718735049324	0.4100058212254717	-10.67197706721857
-0.5898547621602923	0.46464575830527005	-10.641449618978525
-0.5663019666364758	0.47869758574602056	-10.694350548380656
-0.5661531021940676	0.4785512472579034	-10.693806057259659
-0.6049551365934199	0.46173736303632373	-10.70064072746836
-0.5880581604830514	0.45565348178583054	-10.69977398390231
-0.5432211642822042	0.5554789465198984	-10.694448086630754
-0.5437565074686312	0.5557714432911138	-10.695590159856195
-0.5322949747725124	0.5527245573146874	-10.710970854827838
-0.5329982728111299	0.5534301820963693	-10.711145080804405
-0.4051368254329274	0.5609601538529879	-10.712497007277848
-0.3567128876313562	0.5261497197464575	-10.770673327644781
-0.35099181097603466	0.526029190703472	-10.762953715352586
-0.4494487092765195	0.5175186627451732	-10.90600970919821
-0.37724283071283116	0.64797883897374	-11.1375360348474
-0.35689243311190777	0.6239504835406198	-11.117043458945858
-0.3872069073222541	0.49048870934465105	-10.959257066128753
-0.4153596886998158	0.4588559343467372	-10.941635058052698
-0.30087497071265457	0.5347643980120441	-10.959459407712036
-0.2967939409015789	0.5309338423564186	-10.957444653553969
-0.325850308001613	0.5600896268729081	-10.869460752038385
-0.3224924364826791	0.5507690224367817	-10.87812744472416
-0.3246313110098129	0.5493973852683902	-10.878986248134133
-0.28376442155521625	0.49099515732325166	-10.875342939194391
-0.20682356404216312	0.4841541194469447	-10.890017769006894
-0.2627189915134257	0.4365989108305881	-10.890470407634545
-0.2715426736353552	0.4302046459711862	-10.97676579864185
-0.35364668230950147	0.4151725700724604	-10.899440096508528
-0.3542041851143317	0.4192726576182735	-10.915123242279346
-0.3492625511858822	0.4113489949987462	-10.923455312432377
-0.27125369547856437	0.4270301054147321	-10.840588491243125
-0.29134561330527986	0.5050845233783106	-10.742953893343195
-0.2698099385305788	0.3481187237732593	-10.772320328321875
-0.1571799394158088	0.30030197164746186	-10.868802471963187
-0.17134379207151304	0.25494322366286404	-10.78207694076281
-0.16257473231924585	0.2532486353408464	-10.766887297820771
-0.15739875076545842	0.259003520356192	-10.757760196217852
-0.2908989501364847	0.16018620832766095	-10.8508709281071
-0.16261881227634334	0.17013160771608604	-10.719962996167734
-0.14468919138885225	0.1603830790473638	-10.725562135764894
-0.14247878600451688	0.16546305908138198	-10.721388669319433
-0.20120046574204714	0.07652713246542656	-10.814248771002507
-0.09652372667004118	0.12661174113306708	-11.001240158245249
-0.0951415005668017	0.08888870156819494	-10.95855866625823
-0.19719925026695945	0.0657033759848881	-11.089868189070936
-0.2152628230611289	-0.17408041091808707	-11.078319988324614
-0.3043946413073418	-0.31055272236311016	-10.741911209386167
-0.31939627720204206	-0.29286558612090363	-10.758156692686272
-0.2943538767662241	-0.39033490918986324	-10.897791434147965
-0.41105251336632226	-0.4345139086845825	-11.081294541683496
-0.41695769647534325	-0.41469083685139685	-11.095940491717549
-0.47781805187126003	-0.42930447473181665	-11.20432098744272
-0.4499314263738025	-0.4485164218377653	-11.194214604737919
-0.5879860699957018	-0.38503316972005963	-10.990397432809498
-0.5596336913457742	-0.3908230602001341	-11.117378363509156
-0.439630725946396	-0.3719662371473032	-11.316093947205422
-0.43874931425737457	-0.36083499922329887	-11.324478813461026
-0.5210950233523683	-0.32291291918012144	-11.46328781606747
-0.6588138271340787	-0.39470070391694084	-11.55917350256268
-0.7388903151583617	-0.4753581032899416	-11.58012475314977
-0.868348033278658	-0.43945730935962096	-11.537604076624355
-0.8295995841020263	-0.4401004217380918	-11.579895074252649
-0.8618074181300813	-0.474266925604299	-11.571061469381256
-0.6928974424738423	-0.5893254469990166	-11.500662741061024
-0.6642368155491928	-0.5975019917193329	-11.521531119654304
-0.6583651561259385	-0.6084623859309337	-11.533230536019921
-0.9109618737334932	-0.7528587862265412	-11.620217951978216
-0.9104542362437209	-0.7519743735894928	-11.522809107209113
-0.9397667439119795	-0.6976890503620243	-11.465979167188252
-0.9107199205026563	-0.6962296328692772	-11.410070085470977
-0.8758022463113315	-0.8228545237565709	-11.502880814630258
-0.8753056208752417	-0.8318310961728762	-11.50038164037849
-0.8615755557808773	-0.8315934580573273	-11.503175394727513
-0.777362714241822	-0.990040264801389	-11.572500741392135
-0.8251519962798829	-1.0300276712983722	-11.542087754482903
-0.7686198257112298	-1.0111054842784404	-11.49090236956452
-0.778880632780857	-1.0731747019398608	-11.492589850898389
-0.7307585472075095	-1.095539340122873	-11.433251951426234
-0.937367624588239	-1.0147777815765668	-11.43073739358287
-0.9724648597351953	-1.00290203254613	-11.446416801026455
-0.9243290531903923	-0.8211282666510199	-11.601796064695968
-0.8719682608905481	-0.8272751966571708	-11.56301021750366
-1.0661364037818917	-0.7985134156745544	-11.581863703615381
-1.1186879533591707	-0.7351956021008624	-11.667438574938043
-1.0847290887794636	-0.7593805922336827	-11.655399814988819
-1.0080021394210885	-0.8180166092261895	-11.651438766977945
-1.0363794415993108	-0.8695208567460657	-11.585488050784347
-1.0830208993832522	-0.8632217744619791	-11.611507189882353
-1.0026964899765245	-0.7692855497856869	-11.620482314151939
-1.0145316450857793	-0.8724487459170662	-11.64478328859161
-1.0068174898749898	-0.8998677118835051	-11.595124760684174
-1.0243799575834103	-0.8808748208343803	-11.58906981473266
-1.0193482463908532	-0.897767347329982	-11.609825814866708
-0.9841016968357591	-0.9289189328024355	-11.600303903935163
-0.8863225774020096	-0.8778031666141151	-11.729248597850752
-0.7776717409282625	-0.6866816723133643	-11.795191815429176
-0.8525775003734014	-0.6102889250526037	-11.595372813742227
-0.6625813540010694	-0.28058746314922356	-11.467825827848515
-0.7012776823643518	-0.1869804200082391	-11.604686215628059
-0.5556171471007637	-0.07270682043829596	-11.590235900183078
-0.5952504759549438	-0.09592499851316147	-11.387022755490445
-0.5988377153804506	-0.0934917182560102	-11.321591732562547
-0.5342242832965785	-0.0399745337917897	-11.408728462718415
-0.41338943021073876	0.004011461203754771	-11.468687388579559
-0.3907724117179102	0.03313465870818369	-11.498081579600763
-0.36353421976338957	0.034619873206453815	-11.484275394854759
-0.2719313320594544	0.13305890405920803	-11.542771197875739
-0.31469126767511646	0.13548682643173976	-11.428742785264976
-0.37249285086308803	0.11394175693069024	-11.359734792054985
-0.3343501232696875	0.22773591666832105	-11.219044946956629
-0.4180192853598098	0.39716041617546116	-11.18014928505188
-0.49723797406439557	0.39139899165140085	-11.197531628337432
-0.38207168921956636	0.35178694116665143	-11.008352583115014
-0.32530015283766883	0.32056794929220284	-10.816765413868803
-0.34155115844449274	0.3193712760060266	-10.809550596754253
-0.27979033180730367	0.19155274266022876	-10.82503531898245
-0.23150491506927162	0.22255521077836177	-10.782839027606107
-0.000657696640529587	0.18111553210772913	-10.823030283285455
0.05927006768389207	0.12736844563821467	-10.64098098254376
0.06954219562310357	0.1435297523097243	-10.625655019370377
0.1216132926621264	0.03810664890190893	-10.803536364645318
0.09589925871380404	0.0838818411832057	-10.764526461936699
0.11687139301999408	0.08546118117180217	-10.785003482678833
0.1310074072869122	0.08362546643128142	-10.790898310288645
0.13723197364827414	0.1115276876975817	-10.942927609259456
0.16998017726947096	0.04484455264867786	-11.018462099665776
0.2986851934647256	-0.03720089279490535	-11.020883308953298
0.31838358558911123	-0.0032780200383931563	-10.91070414959444
0.31896441796564967	0.0754246365538226	-10.880381382739508
0.36886990182855367	0.028872782488009598	-10.94157622713617
0.11170315407085651	0.04111419693135056	-11.036632720210328
0.006980884152760519	0.08411972992595737	-11.101924348898246
0.02770600870950811	0.09645067661616627	-11.113472171554736
0.01647003634498971	0.18000032429190488	-11.071301029888167
0.03465316119236791	0.07111987621204716	-11.07426450708964
0.12675523210630457	0.10346037595905075	-11.170831442006595
0.18592266895487375	0.024008814147217436	-11.19214099091507
0.21696623446915503	0.027819644172625696	-11.234879982194899
0.23135889183321393	0.06581514585528678	-11.236370175343236
0.22126713541414314	0.06847992445916085	-11.232536431604064
0.19970140050512095	0.08151025620552901	-11.298746819470932
0.203783376872268	0.07433601846994989	-11.30344819640785
0.26245018133356035	0.07810268968012149	-11.275320698917804
0.24882351637010797	0.06377093224214692	-11.274267347776076
0.24983899971858956	0.07218449124794864	-11.278317836947926
0.10218862455015276	0.04539399054019569	-11.533916998945973
0.14034047429708907	0.11281415725235065	-11.73366494322186
0.1452445970972576	0.11665617983308518	-11.732078854169037
0.24137303570556498	0.11441813969101625	-11.434051076987025
0.15643735019809457	0.05951178127538403	-11.5747261172797
0.002881029882373487	0.07853835044755471	-11.667158165825608
0.12797095053551225	0.1923686282488054	-11.593936064889794
0.1036275043129384	0.3687788333851883	-11.751369195711373
0.08716690701000956	0.3530623001832982	-11.75184353290525
0.10383514559171973	0.3675517756602504	-11.778893320999437
-0.14175743272418662	0.6507316233567993	-11.852127277511523
-0.2681320582868401	0.5415579491697721	-11.847596129449068
-0.30550047746954295	0.5877900318551028	-11.818755956704795
-0.31994027192699903	0.586016509235659	-11.821423477028262
-0.25801453028316035	0.5275403674116487	-11.746335198101434
-0.24115098231673995	0.5340028202965676	-11.717061402791611
-0.2414636880780531	0.5325974483823114	-11.716369982190646
-0.297748002995569	0.5514259142111806	-11.63233756058719
-0.3058605421501719	0.584346625486696	-11.651903620191744
-0.4230067198017762	0.652372451324624	-11.669904098694868
-0.5550266495301923	0.7193288182103579	-11.6352356798594
-0.5232110950836913	0.8742079606057961	-11.682277893969113
-0.38396017861018306	0.8551440058433618	-11.662459715732533
-0.4452936334326679	0.8344807560667923	-11.659831170168433
-0.4462574889863798	0.8359717528514798	-11.662178450927616
-0.3995831842479921	0.8287806314901075	-11.631508081655834
-0.38675215800951723	0.6364549973925028	-11.59024049544842
-0.3809437821193526	0.6385128779801107	-11.584021398743516
-0.31290745602377684	0.6030418752418862	-11.739526518286201
-0.29048360148193747	0.6428868862874124	-11.714510866843437
-0.23044854981210283	0.6139624299820075	-11.757205415278206
-0.07080177756699427	0.6114687536524999	-11.65527030340872
-0.14037096939592197	0.6572533285932394	-11.628666776356283
-0.031244196366029778	0.619725167049645	-11.669388706944504
-0.051116679803145854	0.6083813774972722	-11.624007776773313
0.007945592587558566	0.6595136314951825	-11.63114165037313
0.13255091728638474	0.7910008997771727	-11.697178425445166
0.04126915767015313	0.8912851801009714	-11.578345248065661
0.027424855858266442	1.070255603347732	-11.577535070787249
-0.04377988346170991	1.0128135077162639	-11.673945392976494
-0.05242993660083741	0.9753456801095614	-11.647898358941502
-0.1282023031911672	0.9616512640993058	-11.68416624733801
-0.050426142675666086	0.9767058429647111	-11.676764306249083
-0.05215017764513406	0.9761703735706811	-11.612151120239831
-0.03971499430298066	0.9634200827885795	-11.713111789135057
0.06202054879462393	0.9653980245114661	-11.574683735768986
-0.041417971721105146	0.949202641569307	-11.613556437938266
-0.01593365024354805	0.9721595730815542	-11.61895780768298
-0.14897862302736736	0.9729009121263336	-11.450836828137005
-0.11982747193814772	0.9492330044191591	-11.498674884354191
-0.131368992398867	0.8375459982170548	-11.440817758642714
-0.1356482270379815	0.8417869381873622	-11.425856734585988
-0.13201634034406406	0.8250036072482719	-11.507098773941262
-0.09205053257962581	0.8717973448313026	-11.460379206287671
-0.11396756523666891	0.8781756009836097	-11.49026622939579
-0.22039893068907218	1.069609325825143	-11.349474738681334
-0.257964693196533	1.0688896774307448	-11.402444982370717
-0.20976992810136422	1.0497503649049527	-11.579547799963724
-0.24317454901978106	1.0677732653949676	-11.610519651630586
-0.2224119810413977	1.0174585285995754	-11.555283586765587
-0.27680244543685345	0.9754734874561336	-11.800271643116755
-0.2854426555420794	1.0230842806507066	-11.695291547437169
-0.3176260164640465	0.9691141368981349	-11.724873125666075
-0.35458072176097066	1.0276819985178245	-11.702453724216173
-0.3201532192936946	1.0116554547930736	-11.687180750032615
-0.34780405278295834	0.9655183099984592	-11.725209271165639
-0.2687923772842397	0.9296097296992506	-11.851534628427203
-0.2871446364033693	0.9359832147994726	-11.845617123172051
-0.3353477983880325	1.0120112498162372	-11.732521181521829
-0.267256689140419	1.0717987354545264	-11.628047302967756
-0.27488544977252477	1.0461351508570877	-11.608168267307613
-0.31690924918764374	1.2113094942949238	-11.601761926453001
-0.24816264991795978	1.2193780814498487	-11.553377099617895
-0.20302158719554006	1.2136695441157452	-11.577019530977905
-0.2835406630256874	1.3003003908597235	-11.57354949972881
-0.28763550537926946	1.2665648435166086	-11.53564792047242
-0.20449893271295033	1.2802716208855012	-11.505057959788584
-0.29878224881741333	1.363749508006985	-11.555401540411602
-0.3007135491469343	1.4848109660295716	-11.661667746308742
-0.294101813334923	1.4901308365483898	-11.643375727777165
-0.297100780221973	1.4491876104909713	-11.613624923937813
-0.3140567575878474	1.3217413178672093	-11.620826763282505
-0.4952098504974702	1.2461091461573097	-11.688935927337322
-0.5036388922133015	1.2438970473169888	-11.683089661933911
-0.5166545825237665	1.2074485683786036	-11.661845729736676
-0.5172433839273457	1.1966034745707659	-11.660104512047553
-0.513662028264858	1.2036660376248243	-11.643004875814851
-0.6789848482518485	1.1315086645438994	-11.727327301630535
-0.7262930188420096	1.1345752456170204	-11.720135512409428
-0.6832799700048016	1.1517676446430112	-11.717110435013026
-0.6926908915864302	1.1413620211741253	-11.711916543064952
-0.689912639612428	1.153191135509281	-11.707588306237746
-0.7126859252899753	1.1977848029453027	-11.709669426878984
-0.6916616616918451	1.1548897995375709	-11.823780848445812
-0.6956091863866094	1.1593797311068867	-11.82868229512709
-0.6990420864722952	1.1538552634468886	-11.835276595583146
-0.6549987799912471	1.2609178675185815	-11.79477321460854
-0.6647862323230836	1.2079486100193573	-11.951386966771954
-0.6973175854467728	1.221440880539044	-11.907035089999118
-0.7413175622074125	1.1026239695608966	-11.847542637014826
-0.7472689860840208	1.0615229570922236	-11.660956763917259
-0.7409968949684944	1.1837198433659784	-11.690478439470915
-0.7255986238594592	1.245904589653916	-11.631474220732157
-0.7258758404905106	1.3241659301865676	-11.575177318651056
-0.7484290534046207	1.0385376694291213	-11.51200430935886
-0.6559552581718959	1.016967379445062	-11.480268610734456
-0.6440044177669264	1.0021720841536375	-11.438406842290922
-0.6370220560774823	1.0077895255301887	-11.414434270706971
-0.602185744507852	0.9603223000036468	-11.496927333117362
-0.6344217677309364	0.9510196521550995	-11.497452597432378
-0.8845227164950957	1.0722203191443431	-11.481273436822828
-0.7606669876782403	1.0465571547677983	-11.574056190681159
-0.7100859648822571	1.1329173030011404	-11.597787992161617
-0.6853361672447343	1.1318080837119955	-11.59563928330547
-0.7229812906016695	1.049592352785568	-11.561478919231904
-0.7439921465704447	1.1676339780294565	-11.603736675871597
-0.78715573546415	1.1993508904704568	-11.607498306223759
-0.6561407887438344	1.1708028415725749	-11.704026629843698
-0.6370390978323462	1.1891166323858573	-11.737690759287222
-0.5494831194103279	1.2606972389444446	-11.709511432227119
-0.5546642093834782	1.2622666000393912	-11.717566872320237
-0.6299288356360445	1.2418076535554934	-11.746685032253813
-0.6685686210955587	1.25060733508781	-11.66353953899536
-0.6610724823082997	1.2559034506617395	-11.787967154022638
-0.6313150214236318	1.1364155317999238	-11.703738865904505
-0.6934735126817488	1.1020385458734627	-11.724126499160443
-0.761268443367841	1.0344667092353754	-11.786146404503912
-0.9015094230986944	0.9890453324641232	-11.77840300016188
-0.8683048244349072	1.081146598632563	-11.783554672908487
-0.9748282904313215	1.0887952500051306	-11.791114352113205
-0.9821951177639998	1.0219178051300328	-11.806496571451202
-1.0365051435814325	1.0275654767923028	-11.858113392261037
-1.0587809726476631	1.1109802564767737	-11.850981405766865
-0.9116683334126341	1.3619190480050258	-11.96645914247725
-0.845455669265249	1.3199624998642245	-12.073049545799812
-0.7248432780559049	1.2666415405364861	-12.116981310791486
-0.7615539748949972	1.2547919468620514	-12.192068172365103
-0.7304180009125428	1.2513955593168675	-12.1505747759321
-0.701474432329931	1.2315358441328632	-12.191563299744606
-0.6110631750740382	1.2275217021186309	-12.281552564954858
-0.6110057786155726	1.2264422186412036	-12.280245861686533
-0.4836322272409791	1.2434636572912323	-12.190067463105656
-0.5010582548626772	1.306937006823004	-12.170678423889944
-0.5120294756990665	1.2831161641977042	-12.188935853047571
-0.5075514751960393	1.2750502607696734	-12.190776079311016
-0.4491488377375214	1.2375910221796562	-12.149410792476722
-0.40632251736282265	1.263566075602025	-12.095079253822991
-0.33184623675469105	1.2468427320566817	-12.018371645041267
-0.08723477802192867	1.3285946064935408	-11.849598697730432
-0.2214206194375431	1.3347213932878252	-11.99065742510241
-0.22805634457838653	1.3374161630943702	-11.931994504834725
-0.20465579103287346	1.3599286932932975	-11.938918114870974
-0.22400543284698576	1.3626434268741277	-11.937998218909948
-0.1916773173485155	1.3259422485813543	-11.956832370492119
-0.2095659303945686	1.3104677943474365	-11.94800875388096
-0.1920028312107178	1.3134376472322296	-11.940834486149518
-0.2733542044758268	1.3781186633823994	-11.892823865698318
-0.30560915386929477	1.3726926909532682	-11.926321781404377
-0.1574463483310528	1.320643296391459	-11.843375944644784
-0.2014255702545024	1.354591180638453	-11.668015825462561
-0.21997275505623515	1.3835770749840015	-11.645576866419
-0.19662239782390445	1.5303500212178398	-11.753524873264336
-0.17190761215236616	1.4848409014996073	-11.69790476093602
-0.10164698220159693	1.353232277448328	-11.645757436052504
0.042673501778914935	1.1587450704290334	-11.605913896132495
-0.040941501144619336	1.2280499705563164	-11.744545603424399
-0.09643704637397345	1.1134303610217862	-11.725681550994937
0.011799117785204538	0.9276258908431168	-11.898723194684644
0.010173676704174354	0.9367136880721737	-11.919623413330324
0.04292215646294251	0.8618990429458586	-11.808156509721162
-0.02617386577694239	0.7331766649231948	-11.807514577893908
-0.18790159614235336	0.4454997666512384	-11.897423016838125
-0.18954657677346365	0.4482858458982496	-11.901769294254564
-0.428240261303605	0.6045575761953521	-12.00035664730551
-0.4251429843794253	0.6200274799532786	-12.008568397072636
-0.40177554047464537	0.6126475558093568	-12.031716807264313
-0.3890150226368523	0.6377637365284908	-12.045166604782962
-0.379022482096218	0.6478089883834134	-12.036576536490402
-0.3102466330843835	0.5454678384577573	-12.128662781591132
-0.2930367410159618	0.5575775543595156	-12.07901815069533
-0.10542375724195546	0.5580589292242792	-12.046280427950926
-0.0679543685636566	0.5879900363330935	-12.16138727328061
-0.0685921064377815	0.586932248087334	-12.163629545403657
-0.03655621296357521	0.6673987902953468	-12.213933018558748
-0.06162123477502096	0.5253541916154019	-12.332275984044538
0.061584025434815365	0.4132497701606188	-12.270974080699911
0.02071267597486858	0.4128545084901018	-12.281427898545783
0.020804933344314602	0.41137355895243444	-12.291386488350453
0.04048705195452282	0.3817698420777431	-12.414968686958101
-0.07700641281191085	0.37627136998547567	-12.348211568179082
-0.07251231505153785	0.3996169316423319	-12.33626184320027
-0.03474887045334043	0.4391477073297506	-12.317834934854885
0.016495051399835037	0.45585266665658425	-12.302558314456816
0.04201708178904629	0.4075665280951948	-12.401761117955909
-0.03202160934120205	0.4445754271734439	-12.337905301968872
0.07854487867053009	0.3622564566392707	-12.359027862568816
-0.06264194651278679	0.5752641082617468	-12.45036663613751
-0.062381363078881084	0.5900003642844437	-12.470943493569349
0.009020825665166564	0.5824636483306733	-12.54120505203684
0.14876490884920746	0.482543054165091	-12.580313797501216
0.0538693152552297	0.46316421982287104	-12.523216142776167
0.18086407083028175	0.45417465271503665	-12.588282498785972
0.18390795573416255	0.43522031114741966	-12.57431021805073
0.09052178624430639	0.3799413623565549	-12.585634598218054
0.09231130770575263	0.3842076898308662	-12.58456595186147
0.004777700558668038	0.3791972353964122	-12.555013455986742
0.00313436470100445	0.38784542737645183	-12.535325594000373
0.0412559723483986	0.34232464397556295	-12.565857826093556
0.03750522049727908	0.3014854308980058	-12.50174904870853
0.20989226254359022	0.3750628391857396	-12.53112803860299
0.2743411656847099	0.5911279351841262	-12.611440522512833
0.318419377430243	0.5887178127265354	-12.544216995793267
0.31941439463560783	0.6111334326456408	-12.536779292251968
0.14417296747501243	0.420755321514379	-12.577617905559883
0.08627832894590223	0.6638002671669458	-12.65958912736396
0.16891931323417075	0.3769057332393137	-12.858696383253452
0.17367581458144196	0.35768392539337424	-12.886112597806784
0.17371693860828427	0.3578853014396827	-12.887527427716257
0.19577931527306647	0.3489453030704231	-12.88112043912619
0.14090429114269018	0.33381474909813097	-12.912501792606063
0.08859837440078239	0.5361956672862497	-13.061812363268974
0.08509575821394769	0.5481879804183262	-13.095579353392228
0.08876781006394856	0.5359638597384275	-13.09417497107276
0.10340836412053445	0.5245152830193683	-13.054074822270529
0.2442444688759912	0.554147750813672	-13.132632784509783
0.19291987716977546	0.5337572997477908	-13.086033938367459
0.19306470837483314	0.5196202163635966	-13.067692046120982
0.18825619620399062	0.523042762290567	-13.064883195057172
0.10995011535921904	0.554782170815239	-12.752819325145463
0.11113388016753474	0.5539855427263474	-12.705523488250646
0.11225840583666624	0.615499220969399	-12.706723051580912
0.05995884583229765	0.5264452135932985	-12.680387589690184
0.0548396908120008	0.5213698314107904	-12.659526380775016
0.04796219442747237	0.5463743254226147	-12.703095839518255
0.04210325291480062	0.5234804283003621	-12.765483907841679
-0.014978046940192127	0.5102579396898465	-12.810726553863656
-0.0725824362227307	0.3190505753207021	-12.95592001154938
-0.10848283871643832	0.2752013669076953	-12.956113151233136
-0.1048934067978483	0.1689003543231642	-12.979921748290508
-0.10351574996903548	0.1435565020943924	-12.950201152705814
-0.16782534204549623	0.2349275445567926	-12.981341239098448
-0.13745825966427316	0.2343982138868006	-13.125609355630381
-0.08651457617908304	0.08779778523350515	-13.03058458072488
-0.05013281635592671	-0.10480520600294047	-12.916287892570766
-0.10302493824962121	0.12600716258614408	-12.939429867118562
-0.08256698423142864	0.1052046800571954	-12.989966378406205
0.017376822998911287	0.2179707253941805	-13.162958490440651
-0.08671003813153369	0.15249566805136763	-13.171214884398516
-0.09613194425344918	0.2685183765923681	-13.08449927806432
-0.10329202160296758	0.4142010466966998	-13.189604910317824
-0.046546327336900485	0.4045994150928555	-13.19126155041225
-0.0466314461539434	0.4163804906939992	-13.190704130636608
-0.02613601819867292	0.3204537727620907	-13.211762881281151
0.02317952672114042	0.3249082011113886	-13.245248366323414
0.02009523430878814	0.3218923836810967	-13.242723695111913
0.09153167381286637	0.3779570783710777	-13.28870241022767
0.044716688820225316	0.3905369971222953	-13.28744561969297
0.04486770357917183	0.3705120657475006	-13.30080474230901
0.3002458490590313	0.291966392198798	-13.566121147733966
0.3624381346173496	0.21063427902155346	-13.586611680126161
0.25855158591584704	0.2985780868185435	-13.562698984729968
0.37470323321319315	0.2685841745916308	-13.709636487866964
0.30231141166167275	0.29473813991091097	-13.695671573800666
0.42320356558873234	0.10443275776252672	-14.005148358204714
0.5102499768665241	0.40230789218822427	-13.915633893088973
0.4072831615413736	0.26968653534412057	-14.013808847890914
0.2524715327155058	0.2799011439161927	-14.089764187650292
0.12291030419919705	0.2172942335056548	-13.960406823869445
0.06875574107599913	0.2929872619482076	-13.968028176189222
0.08750593830103182	0.32167674595595525	-13.947472664713004
0.23749810523432893	0.2087619448787611	-14.072174245912981
0.24153589528809188	0.20991269406231639	-14.070146709689926
0.24448491538416547	0.2542364896103093	-14.064543488185995
0.24126694447392366	0.25313958132130987	-14.177710047637692
0.31236883441968766	0.21583451595568987	-14.179122287395302
0.2994076984247032	0.19777998621742082	-14.194387504207763
0.365994640753294	0.28862223785264507	-14.124269855681323
0.34531243511595333	0.3062947574673966	-14.215701004822431
0.40139612246417056	0.28569070664807433	-14.177252189510515
0.3715163012912768	0.3038648625489531	-14.135128910560725
0.32553635547615667	0.27816106632732873	-14.121503826950196
0.28545037533139245	0.1843705592437836	-14.138244332700655
0.2324843282480785	0.2316204696119241	-14.161655822348525
0.2509582509374119	0.2529897506135569	-14.23163943856381
0.24555624110304686	0.1178646862243512	-14.264320950601721
0.2520520248495596	0.12340156431784663	-14.254596120072618
0.22529321754071044	0.11604743632048015	-14.299287755243704
0.24443124005189404	0.10989924231653221	-14.362629255160012
0.24085749125579362	0.15636655295052468	-14.267981554852865
0.23725809351269744	0.146016893079992	-14.245607574407714
0.22633074949516116	0.11111539791325385	-14.232365093875899
0.206942412907824	0.1335322136381008	-14.298381600179008
0.21094751903713949	0.15177823257842096	-14.289866561060926
0.21334348659473895	0.13211695790034458	-14.189532255576733
0.16659546834709987	0.2405186488586116	-14.146357992539047
0.17175170599869827	0.26746916891422173	-14.166219022604576
0.26859300904343764	0.3310030938031192	-14.235878108398055
0.25222354849460016	0.3820585858544292	-14.291517453140875
0.1969895918608499	0.4672862474829485	-14.360462506886396
0.10677027591009426	0.4698649300719025	-14.502647130231807
-0.0031407456577673687	0.5196513748937363	-14.46680088569709
-0.043632857937245924	0.627624588829904	-14.405255409279098
-0.0835975227120794	0.5160750369463059	-14.232897458573323
-0.16339796687916977	0.4513005881997632	-14.215611439197684
-0.1408802380644828	0.3835228654235642	-14.189588057324611
0.020625861952099256	0.4351540871068258	-14.177336250714642
0.23779013403243524	0.3789498740660094	-14.23813261428273
0.3736216840487173	0.20523430924049202	-14.347366864664036
0.3727939674361804	0.20159828893346488	-14.348446784433001
0.4771305716621185	0.1363422037442918	-14.398437193325453
0.47268410460078	0.1370408013266124	-14.40009786176362
0.4696778145184324	0.19622919713895282	-14.402102216523271
0.39735081809814443	0.2189199200983559	-14.446648940969729
0.39666070803020304	0.2221126275684897	-14.451960623166485
0.4016169671571489	0.2562104613615726	-14.48285856399766
0.3451921611295535	0.1605772886718188	-14.474119105491543
0.3774789277285964	0.07314048301602262	-14.413699509082699
0.4337890651716505	0.11733545789790273	-14.471630281601918
0.28626240987885565	0.2123346396915196	-14.514595670437593
0.28204851514155943	0.07235832926319288	-14.398478033504624
0.29980548705199517	0.0546995997288431	-14.41905164126356
0.45087645553992634	0.09023580010146004	-14.395479077436352
0.4525209053147596	0.06271399798074108	-14.417233832722058
0.4438157054615678	0.05365123747132741	-14.411578373353155
0.5143323516137163	0.05837892050050761	-14.230374964120557
0.47796167677855594	0.109105996528059	-14.24637940922861
0.4726662738759292	0.11736698738009156	-14.232547875922887
0.5167259326198967	0.05462102893179814	-14.274258022526439
0.5046078209487588	0.08328713514235304	-14.198340052050773
0.5216438763048619	0.06970957893879473	-14.154984782955239
0.500387371194541	0.07533292991015046	-14.061843153396126
0.5355364265234651	0.06530585902681442	-14.05895634466113
0.5468926752691373	0.05642600361785213	-14.057054393102671
0.5661646947200113	0.03968443924759456	-14.05420846344614
0.6507473731731432	-0.0565879944656327	-14.143234921868014
0.7041861161513042	-0.0727985033368383	-13.955417390766481
0.7277794277442362	-0.12604726189905296	-13.927012426653429
0.6062825321365316	-0.2182683013736044	-13.926522121589734
0.6171998240081799	-0.1281707898765137	-14.058471517224245
0.5787059954488429	-0.07439565536241992	-14.088640965229981
0.5426025917227928	-0.05105525017097252	-14.317267738223507
0.484148968974208	-0.03210887635751618	-14.38028479905691
0.464436543725621	-0.11373625925094083	-14.402275407659317
0.4323101682468436	-0.09429526433817606	-14.374598079526159
0.4630459548082082	-0.10563710880591178	-14.370517971218558
0.48430979235670785	-0.18418890557239803	-14.315686467495183
0.6196523515543246	-0.2424977377161147	-14.403039118653695
0.6874024662571232	-0.006606404287212347	-14.34731346611958
0.8889462452493744	0.168515838805903	-14.30118232184849
0.8723971776493337	0.11895434916516034	-14.35013680416763
0.8175324131138704	0.025489295909339807	-14.323511689427065
0.8571715644158221	0.04589044127619696	-14.339768630894781
0.8361573611082338	0.043615656147219545	-14.340810909913266
0.8714693435557131	0.08269271306532	-14.329457882249711
0.8153452004394348	0.12448962070688728	-14.300595010034488
0.826825081259874	0.22305917050028554	-14.357776662401257
0.8234244623260675	0.2297578935249477	-14.353342839365105
0.8481509801987221	0.18363162869658423	-14.36842730219741
0.7522932553372383	0.18418311822866265	-14.177883623154816
0.7132359910807133	0.1648250684682059	-14.21820519203462
0.7241291726302758	0.3221433003932624	-14.096448654979445
0.7127514308370072	0.3027717006669115	-14.02812729929607
0.7507122816558462	0.3197736461785555	-14.042528504205261
0.7994243896649204	0.3102424416577132	-14.029999723402526
0.804862550192524	0.4142401313843171	-14.162086369358754
0.7664388438219771	0.38753571141547627	-14.174557879588114
0.6447489279880421	0.3713432400875697	-14.272199436312793
0.652136887301188	0.37112854994503863	-14.271118937737592
0.634805333517159	0.41332911247936577	-14.243140920217595
0.6555434823883132	0.39248954099482136	-14.209457539085601
0.6617659667403467	0.39126824451375947	-14.208835458052334
0.6058441991579655	0.48427071601087646	-14.348734389863793
0.5229066254405181	0.45165574792100094	-14.376063114299797
0.6195002411706192	0.5298490813438445	-14.385270620730914
0.6159649847028816	0.522679035631384	-14.357117757550462
0.6712456240464373	0.5782788913890339	-14.434730476529094
0.6175247730935032	0.3598199289023112	-14.388503601789779
0.5994850481560996	0.31377273128754213	-14.4282966009417
0.4664956652643195	0.34154977974585354	-14.420059519131552
0.31677649902830335	0.45633693784759477	-14.144017978886456
0.3815418229277025	0.5172908547664248	-14.214887460665581
0.3980372865534992	0.5181038734884936	-14.206822188547394
0.5065882988748188	0.6598440307797935	-14.200402371660342
0.5270853205576372	0.6829635142893771	-14.21867505059068
0.5544041004560764	0.6821828884789434	-14.177744683833286
0.5245499511407791	0.6768488301158899	-14.160529129448875
0.5203286128194925	0.6741451301983385	-14.150536567692939
0.5648484661383618	0.6954006128114003	-14.19528051712496
0.51492983564383	0.7613476984701707	-14.1170163362703
0.5055013530221518	0.7461011389498919	-14.051146301333155
0.5104587646309199	0.7890973649673588	-14.057812900010777
0.44115922378875	0.7124435626635705	-14.061115835752034
0.3142011808150324	0.6793433794344153	-14.093479909817807
0.20226079837386018	0.7923832058123189	-14.13105808701695
0.20134208305534707	0.8337833105987836	-14.09187949106922
0.22492658621116016	0.929110889263875	-14.099774391769309
0.19941245727501206	0.9060218811271628	-14.072262643618021
0.21861213784259131	0.8720773809925371	-14.080268049057409
0.20074175260902077	0.894820351806723	-14.039285983930363
0.2219760951698226	0.9129629466487607	-14.030384054793917
0.23308637735735693	0.871861571669734	-14.056715370104222
0.274330375293136	0.7722962162641739	-14.04661690634098
0.3556637821627112	0.7713631374799008	-14.09224196413646
0.3181457788494937	0.7108487246797079	-14.05654970731678
0.25929031960846594	0.7665177021869393	-14.026081754662208
0.2451338352120306	0.8442939751938089	-14.10626686040196
0.21357662808050257	0.9129409936403603	-14.148728545090073
0.08852590351951486	0.75370017915774	-14.153348825757803
0.06334843971312995	0.7071731625135224	-14.126515203264615
0.06270242969701045	0.6843088469010471	-14.098650302761863
-0.08883926084542493	0.6018412884822373	-14.1298920785359
-0.24293016915710616	0.8015521320123544	-14.090055023704043
-0.46511618483748396	0.9214718338599605	-14.238043171077512
-0.48256158392231013	0.9758593796473052	-14.239078361342635
-0.47631778354111376	0.9659731571775396	-14.20934457803974
-0.520713457822689	1.0597460768536426	-14.150969078370814
-0.5097459109257066	1.0721015591428844	-14.187310788899493
-0.39882185022869726	0.9265102886545605	-14.234018469235998
-0.3853198051445446	0.9384291790253765	-14.219127724639574
-0.3781285142702896	0.9317463684173819	-14.239334398198626
-0.309367580666894	0.8789359777307207	-14.321246201363447
-0.34857961699225787	0.8149029247061106	-14.114443608579005
-0.34718386160256537	0.8445586919935956	-14.179559283236873
-0.42695763619777904	0.8894700539811773	-14.333481079679663
-0.4092041651231745	0.8623270264758256	-14.312449958639977
-0.4200640710508769	0.8092693524397333	-14.318881841539827
-0.4077233161859326	0.8338457787003366	-14.414664147474177
-0.4717781725379043	0.8435475977050828	-14.477770956174451
-0.35162777158949243	0.8806955370613632	-14.413186990817596
-0.3525665487511915	0.8796031533666645	-14.454649045860002
-0.3520753372219794	0.9123048639321896	-14.47344330885181
-0.2882370688936514	0.9570635322770925	-14.47039417681545
-0.43074877955678625	1.114351162062174	-14.529178339591667
-0.3800195614740271	0.9329401786545881	-14.409761537447007
-0.4220534616384087	0.9979624964924878	-14.376504407645026
-0.3637844562051029	0.968921258995257	-14.394916703016989
-0.2760930775267769	0.8526218458779276	-14.401042924345635
-0.42299329352162995	0.8738444130327161	-14.368837985468225
-0.4223814880290813	0.8921408179894244	-14.374933328975722
-0.5409933694187798	0.8951017855765714	-14.345736708878992
-0.552434131774866	0.8892619508499382	-14.346413325927529
-0.5734470767825042	0.8340485930246414	-14.397585094912824
-0.4752505693461283	0.7130407554359816	-14.634576632603128
-0.49043744241497617	0.7407403524662353	-14.59676495196422
-0.4904654467040759	0.860301236438254	-14.588109365719038
-0.5259395204106905	0.8760028846844006	-14.719671661975585
-0.5576357500565621	0.9089883551809699	-14.767318352107285
-0.46814628602365616	0.9231596700194602	-14.714587850689771
-0.4498064843769099	0.9628622257966503	-14.80334075477792
-0.4258975918341041	0.9736477121845603	-14.73868934478417
-0.42865951645341965	0.9618931094762562	-14.744324483759272
-0.4361881989778902	0.9520161921371066	-14.751198897391005
-0.4360780447297591	0.9519663836154789	-14.751417880362467
-0.40671455450842514	0.9878970025929735	-14.747638340857401
-0.36656675009297396	0.9631262943624003	-14.749924200955633
-0.5240610171481732	0.9216190968631097	-14.763030733495194
-0.6003382844023842	0.9862656342850114	-14.78211766573302
-0.5950359903930857	0.9771274602037956	-14.816025876481547
-0.6520798443555912	0.9612338678269274	-14.818741818726211
-0.6345513115459722	0.8897844903533134	-14.8082584007761
-0.6994682860517668	1.059076697840935	-14.747697365165227
-0.7542584582390158	1.2193760930640183	-14.75997720906824
-0.8291197513039157	1.2320994770916431	-14.75704419812428
-0.9328866914982453	1.2310994865185547	-14.762350648625777
-0.9017252790785352	1.1065775378871228	-14.786867065898008
-1.129924716921384	1.1188735023766416	-14.828098473089348
-1.1364187673757953	1.1118546149416153	-14.828215275657154
-1.1021376661258908	1.0630658068028236	-14.740940475610882
-1.0739686281876943	1.069311477099206	-14.526260268077227
-1.0913281519730222	1.0997121332512254	-14.461067513931006
-1.0962407939529024	1.1163024170671036	-14.504528789223752
-1.0999036755000304	1.121418833436932	-14.518784709399117
-1.1023714755274077	1.1182440549507429	-14.51640544964777
-0.8982717765092006	1.0822364161832179	-14.396375827397684
-0.8800583374461577	1.1071403840723715	-14.348869658134856
-0.8728072073835988	1.1073102759088076	-14.361389816221134
-0.7892265949099379	1.0814024263927946	-14.592558630334384
-0.7938517140613629	1.110028163007295	-14.671257283011997
-0.8450263975443681	1.231250030838675	-14.719879399962286
-0.8568629831422827	1.1989496059853977	-14.533098208137861
-0.8559057223012021	1.1990896317832447	-14.53227359102808
-0.9713707250409069	1.046597984298663	-14.346300939869433
-0.8008295944967224	0.9367022247543962	-14.138512874651479
-0.8505339887949341	0.9413723946618578	-14.135449603565199
-0.85460054853629	0.9189717819734282	-14.13806452785428
-0.8443023713594061	0.9284631134222077	-14.122361878928366
-0.7858815334522985	0.9577126914983606	-14.148597567842808
-0.6962885953417661	1.0442602744026013	-14.127097801429016
-0.8689773337439068	1.0095526350931578	-13.956982538248306
-0.885030097547476	0.9893561961547834	-13.898335821248857
-0.878358614018401	1.0103273973886184	-13.903707939990412
-0.9348163277505713	0.9685289413902799	-13.913732509879134
-0.9555022589652782	0.9823679749730427	-13.931052545152966
-0.9729419816341284	0.9820708836224437	-13.949414831954527
-0.8316303572310266	0.9296756780865801	-13.944896563909792
-0.8211668755396222	0.9468014847074292	-13.901279698359367
-0.8589736451046359	1.0049505839244255	-13.948710099699678
-0.848197270458561	0.9848045473180056	-13.962455176910279
-0.8165502137153527	0.9945920210343339	-13.98344513230159
-0.8071925696286121	0.9293700903668185	-13.89162711306807
-0.8625919922027682	0.8001456639639464	-13.987027761097048
-0.8782096637881857	0.8081788809931664	-13.99514725822075
-0.8129069436919827	0.8624851856168424	-13.953944572361495
-0.8223038291795373	0.8371129304639422	-13.929338735146356
-0.8735498379560052	0.7626506279302124	-13.988494622187922
-0.8833179413655314	0.7711326440133923	-13.965692899875998
-0.8319505508581696	0.9117860496402748	-14.033463739469365
-0.8270836793691262	0.9240349509656923	-13.988327702321456
-0.8331446532170833	0.9119630014393438	-14.045861300464608
-0.732238841616439	0.8198504160500344	-13.930717411674511
-0.771733672144562	0.8308108163890281	-13.986568078744881
-0.8393351729035485	0.8945385738912397	-14.101568263437436
-0.8202924897496452	0.8900668872059085	-14.125194994670142
-0.7472190001588356	0.9390768297197367	-14.190824065749112
-0.6553942696307434	0.8821840028661322	-14.16681397339696
-0.5881826675746462	0.7724429809312517	-14.324102754620114
-0.6234929613544842	0.7708749627103931	-14.353865006418252
-0.5970037715080205	0.6390062087172126	-14.277074615153431
-0.5044025391255578	0.8788297311177561	-14.279949491790946
-0.5517827850005848	0.8011190449237111	-14.297226012831361
-0.5862063170583759	0.7332394715472921	-14.327716016151424
-0.4797253456833227	0.7876133108540628	-14.308490226935255
-0.40898778346692277	0.6329944227732206	-14.3912389963754
-0.4122419492443436	0.639747544431474	-14.402443285584402
-0.3731693973234908	0.7580132038749061	-14.512495971239673
-0.3803447708443727	0.6715684754104874	-14.513960711041653
-0.2684155413260608	0.5137596475667137	-14.575323117005981
-0.2921586830143452	0.5439426460299637	-14.533403990873378
-0.26654502064238517	0.5588514033241145	-14.539774884316447
-0.2714999337155318	0.6078915707609276	-14.586128713714976
-0.2946671821533513	0.6271086055011361	-14.70722245528626
-0.2866930017770867	0.673756012999016	-14.733957831023838
-0.33323536061179815	0.6687351684861935	-14.73334818291789
-0.3576450302023978	0.6749317185399432	-14.722217310029404
-0.323949810707785	0.6402645073835622	-14.645214125649039
-0.3235844042939188	0.6401913740309776	-14.64624308841201
-0.3437395747193599	0.7301038640277289	-14.701691398636488
-0.35249154629969326	0.7241512554101425	-14.719000332863107
-0.352058559423035	0.7236454207895225	-14.719110550219678
-0.4525433609562725	0.8049670568036528	-14.833433639851279
-0.4282169653254751	0.7746585612422809	-14.84321938198443
-0.18982786549158934	0.7672126055955885	-14.773833284478123
-0.22965877335311585	0.8714929660027559	-14.783550674762395
-0.3095979611756319	0.8541900599677703	-14.807577811846196
-0.22698892449640687	0.842145603990062	-14.881814625964775
-0.22570817891959596	0.8409507069395387	-14.882461537627123
-0.1627414692833055	0.8894433096395573	-14.771756689911149
-0.16419479848640994	0.8668669249154973	-14.80447671214591
-0.1873528236465743	0.8416046135193949	-14.7944470462505
-0.10141281221792689	0.7777249683423021	-14.863439459016448
-0.11096907916068821	0.730740959686462	-14.886237712862084
-0.07691492115007977	0.8282699091472114	-14.954855791130711
-0.21103444596494758	0.9278338905813575	-14.979389267261553
-0.21671388169678824	0.9344870917516829	-14.94779712076884
-0.20668553702666298	0.8838876831387914	-14.927832852942885
-0.2164360854905566	0.8611311434258038	-14.889457194057442
-0.07043948517131557	0.9085046816143251	-14.636254701786251
-0.0570025649253938	0.9109536686124744	-14.653685719515543
-0.039426093922222266	0.8671628098176423	-14.702219845792488
-0.09235148320383152	0.5947901038909157	-14.718259375807014
-0.1324944026845661	0.6684622871918564	-14.668045351509775
-0.13950248751550354	0.6617142393126727	-14.680254910315666
-0.1838841583242938	0.753851419075133	-14.704169720332708
-0.19513170196810328	0.6566361143409645	-14.643571807169014
-0.14535649354118813	0.6450653415485533	-14.54976069537176
-0.26126185559050025	0.5051913268716821	-14.633540889438873
-0.14884672473771016	0.40758584007646687	-14.656899636719714
-0.2076118688728013	0.5074363485929586	-14.560366740065554
-0.22951415493286909	0.594822132521789	-14.521447774794677
-0.26778877727153816	0.6031857809101804	-14.608463430438368
-0.24521221041407143	0.6275076692881396	-14.606139101706724
-0.314220881750656	0.703466313618072	-14.5523525327059
-0.31487623061246345	0.7110250870158376	-14.556848892082508
-0.38717123659049496	0.618172299188386	-14.491362219629428
-0.22559220217998385	0.663291112608537	-14.451469623467355
-0.22192845117121696	0.6879922103932742	-14.457013745006542
-0.4608829649448719	0.6875165743831843	-14.437416215207474
-0.39463563375425303	0.7615271866074399	-14.436623072900687
-0.38384688128667804	0.7535101295080975	-14.388977632638468
-0.3901724506324011	0.8274736557208667	-14.357767077894538
-0.4124915997463934	0.7910687835334658	-14.297084650131499
-0.4293666070227272	0.7434340090435805	-14.319764825836419
-0.4615370085436618	0.7061911670759102	-14.359500575543969
-0.526680411804321	0.7003984009966676	-14.379589481719382
-0.5303691586549968	0.6918536522438706	-14.257417361881632
-0.4677555785867499	0.6248052873018334	-14.211484254891422
-0.522075595337356	0.6340630295920113	-14.168372122015377
-0.5162147661675813	0.6492673332159954	-14.145134313044615
-0.45992919003006816	0.5891343001409188	-14.096351028932133
-0.43665297132902775	0.6311660945472071	-14.098981243669643
-0.44906947234495426	0.6189534316181006	-13.887061931977708
-0.46194721052014664	0.657066264843775	-13.874318504663213
-0.49209648489449787	0.5874210577549762	-13.867184072115354
-0.5006704455909247	0.5845194602278214	-13.86469737362065
-0.6236469548939759	0.5018888143351706	-13.72397290259109
-0.7002323636686933	0.5617311045753067	-13.702060948371846
-0.6401643395170078	0.5438268430611641	-13.697172486318923
-0.6519302364062113	0.5411553439725458	-13.58343054536048
-0.45371932784430424	0.5865006785729021	-13.71133422576928
-0.4325257101331271	0.6273794748313865	-13.736352706895538
-0.5030095581880041	0.5332249885942154	-13.601294281704805
-0.5121059875768702	0.5335445856722224	-13.5991609188683
-0.4733786655823263	0.4762695711752579	-13.687372042152465
-0.5694309638422074	0.40858569484605073	-13.569155351807142
-0.6776699680647887	0.36969261578451473	-13.532996847703636
-0.8157019757740275	0.4000617627057221	-13.471437837447784
-0.8022080717735128	0.41057949844721003	-13.49134362429099
-0.8200341561460961	0.40599366032208944	-13.530990566440193
-0.7286863005640716	0.4978082450052298	-13.41054139939725
-0.8265054983713902	0.5189170130829742	-13.4609299978144
-0.77740204602108	0.3742137393532393	-13.481349168174264
-0.8208160622226937	0.4366179220373067	-13.43730120433364
-0.8280712883585549	0.4459207514937781	-13.50365373990582
-0.7931843174606948	0.41973026426528454	-13.624629351975088
-0.8387877431853237	0.29158195377193796	-13.499873705044177
-0.8353111697512098	0.21713455552236136	-13.440640882869284
-0.81532160634511	0.054747469805990795	-13.546678625153785
-0.8220939324931373	0.07828122025334006	-13.537328051658413
-0.8531915046937886	0.175254567479651	-13.577100205343717
-0.8729602021666513	0.16461035961509665	-13.581965296796074
-0.8724026753446199	0.16068347585335482	-13.602118396496012
-1.0774014320238168	-0.017655712890956965	-13.72974700683309
-1.1606490232563427	-0.20984455078054445	-13.963967013777902
-1.1729265806731308	-0.18918674876653682	-13.955569903409227
-1.25295431298577	-0.0826691964583412	-13.88437145071839
-1.2046339587722141	-0.07922226784267047	-13.82113924713181
-1.1318142937031552	-0.01755508385176554	-13.866921357368652
-1.240254425219795	0.0377760436838653	-13.90552230163817
-1.243197013266857	-0.0384224112255954	-13.953615348664556
-1.233498133139085	-0.03608903143484062	-13.96759824164561
-1.2217029439440903	-0.14216790238780255	-14.012898958334718
-1.352861641390716	-0.07904667827340793	-13.89612846487426
-1.4376383305883256	-0.061330254937946416	-13.996394730396016
-1.4712454228585599	0.002818415157021706	-14.024662644518834
-1.372836922679903	-0.014998340611129028	-14.032414398246601
-1.4090043492514024	-0.036245468250032505	-14.035776405337678
-1.3704572452552584	-0.0010904314808136487	-14.124586000598539
-1.3061840460060967	0.10864425853714976	-14.05718697265048
-1.3074917557279013	0.2742288149614007	-13.97684619101452
-1.3334834657833197	0.2937089047214371	-13.973221336213186
-1.1533104076002665	0.2816073231447755	-14.173485059163472
-1.1502358667388974	0.28328813372512046	-14.195248477955644
-1.1388228656531225	0.26995476993516915	-14.18177623409488
-1.4141384338075924	0.3729689096282898	-14.198640927049105
-1.4278864404833642	0.42967609437237353	-14.228426693870066
-1.4500102456454969	0.39536992312346914	-14.253973672510396
-1.4403776863841469	0.3770592633677356	-14.210853221999411
-1.446089046395138	0.2928262037075443	-14.144950823970326
-1.4280052084516712	0.2994206383426982	-14.157831599502776
-1.3360570742661269	0.2908878416051606	-14.158232357103302
-1.506691177482556	0.19373855755050123	-14.151798108916697
-1.5559069142364788	0.34138855519317934	-14.104037715312083
-1.5566969845245708	0.20688006666803074	-14.09897610053413
-1.5614390671743854	0.05230304421044313	-14.0886354861132
-1.5284924418103873	-0.001902291098298703	-14.189812224059153
-1.5403138773343754	-0.02934365548704237	-14.225390236396027
-1.5733204893969115	-0.0382524900146187	-14.20217800015006
-1.644453837201688	-0.08338517683263125	-14.101424213282822
-1.7939196453505417	0.10938178130775761	-13.898423260108222
-1.7355606455844956	0.10081527554732757	-13.808645502229222
-1.7330329338930566	0.10800822921223015	-13.801980041091916
-1.7634545630377643	0.13154556467950443	-13.79387151167463
-1.771841164208744	0.13363559241597897	-13.792763683083157
-1.5672423925144163	0.08881096689088439	-13.859496787509588
-1.6081270532561236	0.09028246812573713	-13.832085185877752
-1.5650160503060448	0.125587715056002	-13.832584612615626
-1.5261816731015296	0.024203269169889116	-13.84144978990294
-1.4641065132846802	0.08952209937899319	-14.04714200443906
-1.6530240859212464	-0.04711802302356963	-13.936870067804776
-1.707007349909928	0.00976468443681501	-13.91540417101931
-1.7829497132061982	-0.01098221735384625	-13.938181889828043
-1.6455393602336157	-0.1825246239860901	-14.016377931230748
-1.7160767359585125	-0.334880524530873	-13.971380013251263
-1.7458039756567563	-0.38889616497530366	-13.999142436485869
-1.7462366563670495	-0.3929741988111622	-13.994882697675713
-1.7553209862045347	-0.3130547510594073	-13.883258713451857
-1.7211757197642665	-0.33003498490354494	-13.911760588451159
-1.7753482634670803	-0.38144423665986277	-13.874279041328407
-1.7385360107842291	-0.37082737592755927	-13.865444611603658
-1.8048488143888946	-0.3299121273138118	-13.90895558290866
-1.8237057813458748	-0.28405703589952863	-13.78521376899647
-1.851294112989683	-0.31798533462582024	-13.847044381842958
-1.829240430385372	-0.3209565955383214	-14.013718362678482
-1.8316642987861322	-0.32325023096366645	-14.011060843437189
-1.8285871612522233	-0.3453524893463355	-14.000917213251054
-1.812518871657575	-0.3499433151406457	-14.061220038230804
-1.784048908459793	-0.348532536621912	-14.084330231522365
-1.831400090162701	-0.35509528858515216	-14.102030025699964
-1.7022363279674366	-0.3459538329731395	-14.019919003393529
-1.750804862983171	-0.3742924867232147	-14.064651354702459
-1.75206657674573	-0.3681447841551436	-14.067225975501167
-1.8072048705348527	-0.3859235309587688	-14.085254792029001
-1.7766794734127733	-0.38385184774381764	-14.070627774345414
-1.977778135655785	-0.43089880945816905	-13.96592931660123
-1.9783252693216433	-0.3413948768040158	-13.916202699205257
-1.985159602703057	-0.344499126237055	-13.929385916213127
-1.9744841445121335	-0.33530543766472287	-13.924865051247773
-2.0653974593421114	-0.3115578999413573	-13.885408467456724
-2.0717274953913303	-0.38212374532174315	-13.901151712235865
-2.0936374465561407	-0.5583780133395333	-13.860651572576913
-2.0911350564031372	-0.558079625475667	-13.859299804896619
-1.9562487249146265	-0.4340362894065921	-13.905096824069295
-1.9063039353266813	-0.34830565772352096	-13.964281131726837
-1.945550668436145	-0.36372645720358776	-13.940381861185575
-1.9466445093795528	-0.29672393717876594	-14.004574279515378
-1.9304058765972336	-0.2641912136655197	-13.948763584921336
-1.917314829595768	-0.23499950417515816	-13.790526174129454
-1.9708934387720147	-0.13915624868281123	-13.775408090259427
-2.0113333742027617	-0.17241238408487675	-13.824607288903364
-1.8884580671045612	-0.12572021844361986	-13.839074139662175
-1.7833018933588412	-0.12795828111174481	-13.96916995592894
-1.7771746551132788	-0.13562092642848758	-13.987546442676411
-1.7480089708321098	-0.317249411837481	-13.992400932546392
-1.6873317825667316	-0.39060236474444593	-14.20726450442793
-1.7041903130983902	-0.39961792249480543	-14.201986951377272
-1.7638030293593443	-0.2805109741368706	-14.257175290531098
-1.7776970795824651	-0.2565197326231216	-14.167303642702109
-1.8457415848380794	-0.25109610461315707	-14.124259577155014
-1.8007123477029001	-0.25439262482196606	-14.057875851441304
-1.8606289608501632	-0.11559477386722683	-14.067872278933358
-1.8841863597937933	-0.1487189508756378	-14.121313575501317
-1.9571716411237374	-0.09939727131546938	-14.014148298815197
-1.982755513578231	-0.020729412688471255	-13.94913160353632
-1.8509831816911955	0.045028608965142006	-14.059261851050513
-1.8367535596390459	0.04722717297206259	-14.029301365125384
-1.7664110248850295	0.07531297535797223	-13.967541157587629
-1.7693129607527867	0.07586930948173994	-13.963775021670477
-1.7676519864764166	0.07930799575188072	-13.964921845381888
-1.741047449343826	0.10618600149904821	-14.004323345391262
-1.7878011367578999	0.1570900927039098	-13.939577414739297
-1.8086666291437679	0.09546836441963599	-13.934548888638169
-1.745537135858921	0.26190059741888727	-13.871012061432278
-1.5761960780958708	0.397067913104984	-13.96880843866161
-1.5026103875359988	0.31039543193917113	-13.944919010724846
-1.511322846718137	0.2620316516313909	-13.978248675343886
-1.5215440807406972	0.2720162631946788	-13.95916682495952
-1.5377903807479592	0.20721578836317808	-13.876672517742275
-1.4916971162162254	0.0901210784100199	-13.963981094887504
-1.4764732687595725	0.08342013998692432	-13.989550837336639
-1.4414019114218628	0.13014887660594202	-14.00607186922479
-1.4445573904652986	0.06874544361942131	-14.055891906397225
-1.4042096060601061	0.038820498633391196	-14.055552908601353
-1.3566286280173363	0.06909075340840135	-13.93791497520117
-1.2174304281036785	0.056824176683751754	-13.793176850366867
-1.3464821078918374	0.18314418792273268	-13.686996847255294
-1.3094340681839949	0.17657967904870955	-13.631038837619496
-1.3507774638893484	0.1431313272917343	-13.696873653566808
-1.3030851970946413	0.12968135022047889	-13.688076180407064
-1.3131081747600013	0.15516710953709842	-13.699755525450346
-1.3309596224531892	0.3205192901257304	-13.818764872093631
-1.333504683119279	0.3211046585958053	-13.820654431444488
-1.33293582529602	0.3438195880264165	-13.749227107953438
-1.2910481589053437	0.2601698632596015	-13.692205505405779
-1.3048445878489199	0.2448873584314592	-13.647677809200175
-1.271973403577488	0.23142464356394313	-13.582068189428973
-1.2846844346428592	0.24715804698651916	-13.569739347285108
-1.2334247714114368	0.11552067289177767	-13.544300556643858
-1.1902663973164334	0.1116474967315124	-13.561482812338197
-1.186108816368508	0.09398599073573755	-13.552745369291626
-1.2307571927566074	0.0398609626122215	-13.551469836540777
-1.1811791206660858	0.19574814743910873	-13.647880151751636
-1.2493317083243394	0.20403864028811883	-13.623460228407023
-1.2178880468045679	0.2196023815950571	-13.641536585623413
-1.2039573956740208	0.19256659538885643	-13.644228776906509
-1.1860065207961277	0.13057971449865122	-13.63471949324796
-1.136532440588556	0.056429834544721474	-13.694533281607384
-1.1634835013874925	0.05348345549755481	-13.710311015591321
-1.1037108055988216	0.1783452585091044	-13.915872175889929
-1.1789608828065143	0.25616812679976786	-13.791067120399724
-1.1171344024576042	0.23079153362019791	-13.79567628961262
-0.9050987534594489	0.24783424131364018	-13.75229129353032
-0.9082586860326047	0.21069335374285603	-13.687607361709691
-0.9429843739035303	0.1482344578966042	-13.736980836386785
-0.876916948242349	0.18048823346491305	-13.589701197246745
-0.9236463317578747	0.14836546274885756	-13.65573776184145
-0.909706259558546	0.13950646268065287	-13.696037189032278
-0.8725122830299886	0.17808853490622362	-13.734014057818024
-0.8323193930809807	0.2026284782755568	-13.72408803735581
-0.8349000254916793	0.19400165479886583	-13.75298139299937
-0.8047530217418724	0.2604863296299276	-13.78957947482559
-0.7306675231895807	0.23358420129780255	-13.783701427683678
-0.8209088190318095	0.17827366290289526	-13.764673525900559
-0.9347871667440196	-0.004773103746592844	-13.975851091096215
-1.0475539351753582	-0.07297788815380288	-13.938799737817508
-1.0604373167520613	-0.22115525979327352	-13.846720432366268
-1.077919777349619	-0.18227879995121815	-13.771658922950131
-1.0420207262687904	-0.1569998689637821	-13.77433548866555
-1.0396708971117028	-0.0856308238916251	-13.984716837930781
-1.0241836950461234	-0.1223786055604568	-13.929907383875058
-0.9779631934485752	-0.10636806595521112	-13.901161438093862
-0.9857567288517926	-0.15581830569312588	-13.881882697256808
-1.070841535114568	-0.24258686264328197	-13.880822013986903
-1.1661899617291138	-0.29581151866783534	-13.902511802092782
-1.1664966270698183	-0.29310714227803786	-13.901015693274159
-1.222306557612539	-0.2806901908071708	-14.029370411858778
-1.2035373824489835	-0.28824529223529566	-13.994415633782403
-1.2037639218418905	-0.29062939361560425	-13.993067669396899
-1.1127589135767206	-0.28358226018966654	-13.955962504254023
-1.1238212849259606	-0.3049393486104185	-13.94308735655139
-1.1399401695083404	-0.27683259368234403	-13.985106408587582
-1.1225931977251515	-0.43883285552575013	-13.87560507516952
-1.1174996882775332	-0.318279467920185	-13.83094751203262
-0.9788752163208749	-0.2282515940335874	-13.6184123494035
-1.0621279271328876	-0.03980063069392989	-13.641902086698668
-1.0508308760812655	-0.039910298717772394	-13.686645475076139
-1.0242923551067633	-0.04432697832406386	-13.645619414809127
