# Supplementary material for: Search model based on Kalman Filter and Monte Carlo simulation
Source: PLoS One. 2026 Feb 13;21(2):e0339117. doi: 10.1371/journal.pone.0339117 (PMC12904576; doi:10.1371/journal.pone.0339117)
Supplement: S1 Archive — This file ensures the reproducibility of the analyses and visualizations presented in the study. (ZIP) [file pone.0339117.s001.zip › Supporting Materials/Supporting Materials/simulations/karman_filter.py]

import numpy as np
import matplotlib.pyplot as plt
import pandas as pd

def simulate_diver_positions_with_kalman_filter(num_simulations, time_steps, initial_state):
    """
    :param time_steps: Number of time steps per simulation.
    :param initial_state: Initial position of the submarine.
    :return1: A 3D array recording the submarine's position estimated by the Kalman filter.
                    Shape: (num_simulations, time_steps, coordinates).
    :return2: The mean position of the submarine's last observed occurrence across all simulations.
    """
    positions = np.zeros((num_simulations, time_steps, 3))
    last_observation = np.zeros(3)
    observations = np.zeros((10, 3))
    for simulation in range(num_simulations):
        # observations = np.zeros((10, 3))
        # Introduce Gaussian noise to the motion
        observations[:, 0] = np.arange(1, 11) + 0.5 * np.random.randn(10)  # x
        observations[:, 1] = np.arange(1, 11) + 0.5 * np.random.randn(10)  # y
        observations[:, 2] = -np.arange(1, 11) - 0.5 * np.random.randn(10)  # z
        # Return the predicted path using the Kalman filter
        predicted_path = kalman_filter_predict_path(initial_state, observations, time_steps)
        positions[simulation, :, :] = predicted_path
        last_observation[:] += observations[-1,:]
    return positions, last_observation/num_simulations, observations


def kalman_filter(X, P, Q, F, H, R, Z):
    """
    Kalman filter
    """
    X_ = F.dot(X)
    P_ = F.dot(P).dot(F.T) + Q
    K = P_.dot(H.T).dot(np.linalg.inv(H.dot(P_).dot(H.T) + R))
    Z_measure = Z.reshape(-1, 1)
    X = X_ + K.dot(Z_measure - H.dot(X_))
    P = (np.eye(len(X)) - K.dot(H)).dot(P_)
    return X, P


def kalman_filter_predict_only(X, P, Q, F):
    X_ = F.dot(X)
    P_ = F.dot(P).dot(F.T) + Q
    return X_, P_


def kalman_filter_predict_path(initial_state, observations, time_steps):
    """
    Predicts the submarine's position using the Kalman filter
   :param initial_state: The initial state (position) of the submarine.
   :param observations: Pre-disappearance observations of the submarine.
   :param time_steps: Number of time steps to predict into the future.
   :return: A 2D array containing the predicted position at each time step.
         Shape: (time_steps, 3), where the last dimension represents
         the (x, y, z) coordinates.
    """
    X = np.zeros((6, 1))
    X[:3] = np.array(initial_state).reshape(3, 1)
    P = np.eye(6)
    dt = 5
    F = np.array([
        [1, dt, 0, 0, 0, 0],
        [0, 1, 0, 0, 0, 0],
        [0, 0, 1, dt, 0, 0],
        [0, 0, 0, 1, 0, 0],
        [0, 0, 0, 0, 1, dt],
        [0, 0, 0, 0, 0, 1]
    ])
    q = 0.01
    Q = np.eye(6) * q
    H = np.array([
        [1, 0, 0, 0, 0, 0],
        [0, 0, 1, 0, 0, 0],
        [0, 0, 0, 0, 1, 0]
    ])
    R = np.eye(3)
    predicted_positions = []

    for i in range(time_steps):
        if i < len(observations):
            Z = observations[i]
            X, P = kalman_filter(X, P, Q, F, H, R, Z)
        else:
            X, P = kalman_filter_predict_only(X, P, Q, F)
        predicted_positions.append([X[0, 0], X[2, 0], X[4, 0]])

    return np.array(predicted_positions)

num_simulations = 1
time_steps = 30
initial_state = np.array([0, 0, -10])

diver_positions, last_observation, observations = simulate_diver_positions_with_kalman_filter(
    num_simulations, time_steps, initial_state
)

plt.rc('font', family='Times New Roman', weight='bold', size=12)
fig = plt.figure(figsize=(8, 8))
ax = fig.add_subplot(111, projection='3d')
xy_max_range = 1.2*np.array([diver_positions[:,:,0].max()-diver_positions[:,:,0].min(),
                         diver_positions[:,:,1].max()-diver_positions[:,:,1].min()]).max()
mid_z = (diver_positions[:,:,2].max()+diver_positions[:,:,2].min()) * 0.5
z_max_range = xy_max_range
mid_x = (diver_positions[:,:,0].max()+diver_positions[:,:,0].min()) * 0.5
mid_y = (diver_positions[:,:,1].max()+diver_positions[:,:,1].min()) * 0.5
ax.set_xlim(mid_x - xy_max_range / 2, mid_x + xy_max_range / 2)
ax.set_ylim(mid_y - xy_max_range / 2, mid_y + xy_max_range / 2)
ax.set_zlim(mid_z - z_max_range / 2, mid_z + z_max_range / 2)
# ax.scatter(diver_positions[:, 49, 0], diver_positions[:, 49,1], diver_positions[:, 49,2],
#            c='r', marker='x', label='Possible Diver Positions')
ax.scatter(observations[:10,0], observations[:10,1], observations[:10,2], c='b', marker='x', label='Observations Coordinates')


ax.plot(diver_positions[0,:10,0], diver_positions[0,:10,1], diver_positions[0,:10,2],color='red',
        alpha=0.7, linewidth=3,label='Predicted Path Before Loss of Contact')
ax.plot(diver_positions[0,9:, 0], diver_positions[0, 9:, 1], diver_positions[0, 9:, 2],color='red',
        linestyle='--', linewidth=3,alpha=0.7, label='Predicted Path After Loss of Contact')
ax.set_xlabel('X Coordinate')
ax.set_ylabel('Y Coordinate')
ax.set_zlabel('Depth')
ax.legend()
plt.show()

dataset = pd.DataFrame(observations)
dataset.to_csv('dataset/karman.csv', index=False)
