# Supplementary material for: Search model based on Kalman Filter and Monte Carlo simulation
Source: PLoS One. 2026 Feb 13;21(2):e0339117. doi: 10.1371/journal.pone.0339117 (PMC12904576; doi:10.1371/journal.pone.0339117)
Supplement: S1 Archive — This file ensures the reproducibility of the analyses and visualizations presented in the study. (ZIP) [file pone.0339117.s001.zip › Supporting Materials/Supporting Materials/simulations/readme.txt]

Dataset contains the dataset corresponding to the images.
Figs stores images generated by the code from the default viewing angle. This angle can be modified and adjusted as needed.

Simulation 1
This section contains the code for the scenario where the submarine maintains its speed.

Updated Search Starting Point Logic: Fixed the pseudo-random logic from the source code. The search now initiates from the average position of all final disappearance locations from the simulations, ensuring stable search probability.

Updated Search Path Logic Function: Rectified the illogical back-and-forth search pattern, replacing it with a spiral search whose number of turns is adjustable (via the circles parameter, which controls the total revolutions of the spiral; increasing it can enhance the search probability).

Updated Search Logic: By default, the search begins 5 time steps behind the point of loss of contact. The timing of the submarine's movement and the search path is synchronized after the search commences.

Generates visualizations of the submarine's path and the search path: figs/simulation1.png.

Simulation 2
This section simulates the submarine sinking scenario, utilizing the results from the 2D team member's work.

Simulation 3
This section simulates the scenario where the submarine remains at the neutral buoyancy point. The submarine's position is randomly generated using the results from the 3D team member's work.

Employs the optimized search path and logic from Simulation 1.

Adjusted parameters not explicitly mentioned in the referenced paper to align the resulting probabilities with those reported in the paper, ensuring no conflict with the parameters provided therein.

Generates search visualization: figs/simulation3.png.

Simulation 4
This section simulates the scenario where the submarine drifts randomly with ocean currents.

Further optimized the search path from Simulation 1 into an "up-down-up" spiral pattern.

Adjusted parameters (other than depth) not explicitly mentioned in the paper to align the probabilities with the article's findings, ensuring no conflict with the paper's provided parameters. The depth parameter was adjusted from 25 to 20.
(Note: The aforementioned work involved matching the probability conclusions of the paper without altering the parameters it provided. These adjustments can be modified if not required.)

Generates and visualizes the random drift path: figs/random_path.png. The dataset is automatically saved to dataset/random_path.csv.

Generates search visualization: figs/simulation4.png. Commenting out the search path plotting code can reproduce the random simulation visualization from the paper.

Karman Filter
Used for visualizing the Kalman filter's prediction of the submarine's position in Scenario 1: fig/karman.png.
The dataset is automatically saved to dataset/karman.csv.
