# Supplementary material for: Search model based on Kalman Filter and Monte Carlo simulation
Source: PLoS One. 2026 Feb 13;21(2):e0339117. doi: 10.1371/journal.pone.0339117 (PMC12904576; doi:10.1371/journal.pone.0339117)
Supplement: S1 Archive — This file ensures the reproducibility of the analyses and visualizations presented in the study. (ZIP) [file pone.0339117.s001.zip › Supporting Materials/Supporting Materials/simulations/simulation1.py]

import numpy as np
import matplotlib.pyplot as plt


def simulate_diver_positions_with_kalman_filter(num_simulations, time_steps, initial_state):
    """
    :param num_simulations: number of simulation runs
    :param time_steps: number of time steps per simulation
    :param initial_state: initial position (state) of the submarine
    :return: return1: A 3D array recording the submarine's position estimated by the Kalman filter
    :return: return2: The mean position of the submarine's last observed occurrence across all simulations
    """
    positions = np.zeros((num_simulations, time_steps, 3))
    last_observation = np.zeros(3)
    for simulation in range(num_simulations):
        observations = np.zeros((10, 3))
        # Introduce Gaussian noise to the motion.
        observations[:, 0] = np.arange(1, 11) + 0.5 * np.random.randn(10)  # x
        observations[:, 1] = np.arange(1, 11) + 0.5 * np.random.randn(10)  # y
        observations[:, 2] = -np.arange(1, 11) - 0.5 * np.random.randn(10)  # z
        # Return the predicted path using the Kalman filter
        predicted_path = kalman_filter_predict_path(initial_state, observations, time_steps)
        positions[simulation, :, :] = predicted_path
        last_observation[:] += observations[-1,:]
    return positions, last_observation/num_simulations


def kalman_filter(X, P, Q, F, H, R, Z):
    """
    Kalman filter
    """
    X_ = F.dot(X)
    P_ = F.dot(P).dot(F.T) + Q
    K = P_.dot(H.T).dot(np.linalg.inv(H.dot(P_).dot(H.T) + R))
    Z_measure = Z.reshape(-1, 1)
    X = X_ + K.dot(Z_measure - H.dot(X_))
    P = (np.eye(len(X)) - K.dot(H)).dot(P_)
    return X, P


def kalman_filter_predict_only(X, P, Q, F):
    X_ = F.dot(X)
    P_ = F.dot(P).dot(F.T) + Q
    return X_, P_


def kalman_filter_predict_path(initial_state, observations, time_steps):
    """
    Predict the submarine's position using the Kalman filter
    :param initial_state: Initial position
    :param observations: Pre-disappearance observations
    :param time_steps: Prediction horizon
    :return: A 2D array containing the predicted position at each time step. Shape: (time_steps, 3)
    """
    X = np.zeros((6, 1))
    X[:3] = np.array(initial_state).reshape(3, 1)
    P = np.eye(6)
    dt = 5
    F = np.array([
        [1, dt, 0, 0, 0, 0],
        [0, 1, 0, 0, 0, 0],
        [0, 0, 1, dt, 0, 0],
        [0, 0, 0, 1, 0, 0],
        [0, 0, 0, 0, 1, dt],
        [0, 0, 0, 0, 0, 1]
    ])
    q = 0.01
    Q = np.eye(6) * q
    H = np.array([
        [1, 0, 0, 0, 0, 0],
        [0, 0, 1, 0, 0, 0],
        [0, 0, 0, 0, 1, 0]
    ])
    R = np.eye(3)
    predicted_positions = []

    for i in range(time_steps):
        if i < len(observations):
            Z = observations[i]
            X, P = kalman_filter(X, P, Q, F, H, R, Z)
        else:
            X, P = kalman_filter_predict_only(X, P, Q, F)
        predicted_positions.append([X[0, 0], X[2, 0], X[4, 0]])

    return np.array(predicted_positions)


def generate_3d_spiral_search_path(center, radius, num_steps, depth, circles):
    """
    :param center: Search starting point
    :param radius: Maximum search radius
    :param num_steps: Search step size
    :param depth: Maximum search depth
    :param circles: Number of spiral turns
    :return: A 2D array recording the position at each search step. Shape: (num_search_steps, 3)
    """
    angles = np.linspace(0, circles*np.pi, num_steps) # Angular increment relative to the X-axis per search step
    r = np.linspace(0, radius, num_steps)  # Radial increment per search step
    z_init = center[2]  # Initial depth
    depth_step = (z_init-depth) / num_steps  # Depth per step for this search
    x = np.zeros(num_steps)
    y = np.zeros(num_steps)
    z = np.linspace(z_init, depth, num_steps)  # Depth at each search step
    # Search towards the submarine's last known direction
    for i in range(num_steps):
        x[i] = center[0] + r[i] * np.cos(angles[i]) + depth_step * i
        y[i] = center[1] + r[i] * np.sin(angles[i]) + depth_step * i
    return np.vstack((x, y, z)).T


def calculate_detection_probability_3d_with_time(diver_positions, search_path, detection_radius):
    """
    Count the number of successful detections to compute the probability
    :param diver_positions: Submersible position data
    :param search_path: Search path data
    :param detection_radius: Detection radius
    :return: Success rate
    """
    detections = 0
    # Extract the number of simulation runs and time step configuration from the submersible data
    num_simulations, time_steps, _ = diver_positions.shape
    delta_time = 5
    steps_after_disappear = time_steps-10-delta_time
    ratio = len(search_path) // steps_after_disappear # Balance the step sizes of the search agent and the submersible
    for simulation in range(num_simulations):
        for step in range(steps_after_disappear):
            for relative_step in range(ratio):
                distance = np.sqrt(
                    (search_path[step*20+relative_step, 0] - diver_positions[simulation, step+10, 0]) ** 2 +
                    (search_path[step*20+relative_step, 1] - diver_positions[simulation, step+10, 1]) ** 2 +
                    (search_path[step*20+relative_step, 2] - diver_positions[simulation, step+10, 2]) ** 2
                )
                if distance < detection_radius:
                    detections += 1
                    break
            break

    return detections / num_simulations


# Set parameters
initial_state = [0, 0, -10]
radius = 80
num_simulations = 10000
time_steps = 50
num_steps = 1000
detection_radius = 1.0
depth = -40
circles = 6

diver_positions, last_observation = simulate_diver_positions_with_kalman_filter(
    num_simulations, time_steps, initial_state
)
center = last_observation

# Perform the search and calculate the probability
search_path = generate_3d_spiral_search_path(center, radius, num_steps, depth, circles)
probability = calculate_detection_probability_3d_with_time(diver_positions, search_path, detection_radius)

print(f"Detection Probability with Time: {probability * 100:.2f}%")

# Subplot
plt.rc('font', family='Times New Roman', weight='bold', size=12)
fig = plt.figure(figsize=(8, 8))
ax = fig.add_subplot(111, projection='3d')

# Coordinate region
xy_max_range = 1.7*np.array([diver_positions[:,:,0].max()-diver_positions[:,:,0].min(),
                         diver_positions[:,:,1].max()-diver_positions[:,:,1].min()]).max()
mid_z = (diver_positions[:,:,2].max()+diver_positions[:,:,2].min()) * 0.5
z_max_range = xy_max_range
mid_x = (diver_positions[:,:,0].max()+diver_positions[:,:,0].min()) * 0.5
mid_y = (diver_positions[:,:,1].max()+diver_positions[:,:,1].min()) * 0.5
ax.set_xlim(mid_x - xy_max_range / 2, mid_x + xy_max_range / 2)
ax.set_ylim(mid_y - xy_max_range / 2, mid_y + xy_max_range / 2)
ax.set_zlim(mid_z - z_max_range / 2, mid_z + z_max_range / 2)

# Search path
ax.plot(search_path[:,0], search_path[:,1], search_path[:,2], label='3D Spiral Search Path')

# Possible location
for i in range(len(diver_positions)):
    ax.plot(diver_positions[i,:,0], diver_positions[i,:,1], diver_positions[i,:,2])
ax.set_xlabel('X Coordinate')
ax.set_ylabel('Y Coordinate')
ax.set_zlabel('Depth')
ax.legend()
plt.show()
