# Supplementary material for: Search model based on Kalman Filter and Monte Carlo simulation
Source: PLoS One. 2026 Feb 13;21(2):e0339117. doi: 10.1371/journal.pone.0339117 (PMC12904576; doi:10.1371/journal.pone.0339117)
Supplement: S1 Archive — This file ensures the reproducibility of the analyses and visualizations presented in the study. (ZIP) [file pone.0339117.s001.zip › Supporting Materials/Supporting Materials/simulations/simulation2.py]

import numpy as np
import matplotlib.pyplot as plt
from Minimal_Enclosing_Circle import *

def simulate_diver_positions(center, radius, num_simulations):
    """
    Simulate possible positions of the submersible.
    :param center: Center of the circle, representing the predicted central position.
    :param radius: Radius of the circle, indicating the magnitude of uncertainty.
    :param num_simulations: Number of simulation runs.
    :return: A 2D array where each row represents the coordinates of a simulated submersible position.
    """
    angles = np.random.uniform(0, 2*np.pi, num_simulations)
    r = radius * np.sqrt(np.random.uniform(0, 1, num_simulations))
    x = center[0] + r * np.cos(angles)
    y = center[1] + r * np.sin(angles)
    return np.vstack((x, y)).T

def spiral_search_path(start_point, step_size, num_steps):
    """
    Generate a spiral search path.
    """
    x_coords = [start_point[0]]
    y_coords = [start_point[1]]
    for i in range(1, num_steps + 1):
        angle = 0.1 * i
        r = step_size * i
        x = start_point[0] + r * np.cos(angle)
        y = start_point[1] + r * np.sin(angle)
        if (pow(x,2) + pow(y,2) <= 110):
            x_coords.append(x)
            y_coords.append(y)
    return np.vstack((x_coords, y_coords)).T

def calculate_detection_probability(diver_positions, search_path, detection_radius):
    """
    Calculate the detection probability.
    """
    detections = 0
    for position in diver_positions:
        # Compute the distance between the diver's position and each point along the search path
        distance = np.sqrt((search_path[:,0] - position[0])**2 + (search_path[:,1] - position[1])**2)
        # If the distance is less than the detection radius, the location is considered detected.
        if np.any(distance < detection_radius):
            detections += 1
    # Return the number of detected divers divided by the total number of divers, which is the detection probability.
    return detections / len(diver_positions)


#  Parameter Configuration
center = (0, 0)  # Predicted central location
radius = 10  # Radius of possible submersible positions
num_simulations = 1000  # Number of simulated submersible positions
start_point = center  # Search starting point
step_size = 0.035  # Search step size
num_steps = 500  # Number of search steps
detection_radius = 0.5  # Detection radius

# Simulate submersible positions
diver_positions = simulate_diver_positions(center, radius, num_simulations)

# Generate a search path
search_path = spiral_search_path(start_point, step_size, num_steps)

# Calculate the detection probability
probability = calculate_detection_probability(diver_positions, search_path, detection_radius)

print(f"Detection Probability: {probability*100:.2f}%")

# Compute the minimum bounding circle.
circle_center, circle_radius = minimal_enclosing_circle([(x, y) for x, y in diver_positions])

# Visualization
plt.rc('font', family='Times New Roman', weight='bold', size=12)
plt.figure(figsize=(8, 8))
# Draw a light blue background circle.
circle = plt.Circle(circle_center, circle_radius+0.4, color='lightblue', alpha=0.5, fill=True)
plt.gca().add_patch(circle)
plt.scatter(diver_positions[:,0], diver_positions[:,1], c='r', marker='x', label='Possible Diver Positions')
plt.xlim(-30, 30)
plt.ylim(-30, 30)
plt.legend()
plt.grid(True)
plt.show()

plt.rc('font', family='Times New Roman', weight='bold', size=12)
plt.figure(figsize=(8, 8))
plt.scatter(diver_positions[:,0], diver_positions[:,1], c='r', marker='x', label='Possible Diver Positions')
plt.plot(search_path[:,0], search_path[:,1], label='Spiral Search Path')
plt.legend()
plt.grid(True)
plt.show()

plt.rc('font', family='Times New Roman', weight='bold', size=12)
plt.figure(figsize=(8, 8))
plt.scatter(diver_positions[:,0], diver_positions[:,1], c='r', marker='x', label='Possible Diver Positions')
plt.xlim(-30, 30)
plt.ylim(-30, 30)
plt.legend()
plt.grid(True)
plt.show()
