# Supplementary material for: Search model based on Kalman Filter and Monte Carlo simulation
Source: PLoS One. 2026 Feb 13;21(2):e0339117. doi: 10.1371/journal.pone.0339117 (PMC12904576; doi:10.1371/journal.pone.0339117)
Supplement: S1 Archive — This file ensures the reproducibility of the analyses and visualizations presented in the study. (ZIP) [file pone.0339117.s001.zip › Supporting Materials/Supporting Materials/simulations/simulation3.py]

import numpy as np
import matplotlib.pyplot as plt
from Minimal_Enclosing_Circle import *

def simulate_diver_positions_3d(center, radius, num_simulations):
    """
    Simulate possible positions of the submersible in three-dimensional space using spherical distribution.
    """
    # Generate points using spherical coordinates
    phi = np.random.uniform(0, np.pi, num_simulations)  # Polar angle (zenith)
    theta = np.random.uniform(0, 2 * np.pi, num_simulations)  # Azimuthal angle
    r = radius * np.cbrt(np.random.uniform(0, 1, num_simulations))  # Radial distance (spherical distribution)
    x = center[0] + r * np.sin(phi) * np.cos(theta)
    y = center[1] + r * np.sin(phi) * np.sin(theta)
    z = center[2] + r * np.cos(phi)
    return np.vstack((x, y, z)).T


def generate_3d_spiral_search_path(center, radius, num_steps, depth, circles):
    """
    :param center: Search starting point location.
    :param radius: Maximum search radius.
    :param num_steps: Number of search steps.
    :param depth: Maximum search depth (deepest point).
    :param circles: Number of spiral turns in the search pattern.
    :return: A 2D array containing the position at each search step.
            Shape: (num_steps, 3), where each row represents the (x, y, z) coordinates.
    """
    # Generate angle progression for spiral search
    angles = np.linspace(0, circles * np.pi, num_steps)  # Angular increment relative to X-axis for each search position
    r = np.linspace(0, radius, num_steps)  # Radial increment per search step
    z_init = center[2]  # Initial depth
    depth_step = (z_init - depth) / num_steps  # Depth change per step for this search

    # Initialize coordinate arrays
    x = np.zeros(num_steps)
    y = np.zeros(num_steps)
    z = np.linspace(z_init, depth, num_steps)  # Depth at each search step

    # Construct spiral path oriented toward the submarine's last known direction
    for i in range(num_steps):
        x[i] = center[0] + r[i] * np.cos(angles[i])
        y[i] = center[1] + r[i] * np.sin(angles[i])
    return np.vstack((x, y, z)).T

def calculate_detection_probability_3d(diver_positions, search_path, detection_radius):
    """
    Compute the detection probability in three-dimensional space.
    """
    detections = 0
    for position in diver_positions:
        if np.any(np.sqrt((search_path[:,0] - position[0])**2 + (search_path[:,1] - position[1])**2 + (search_path[:,2] - position[2])**2) < detection_radius):
            detections += 1
    return detections / len(diver_positions)


center = (0, 0, -10)  # Predicted central position (x, y, z)
radius = 10  # Maximum radius of possible submersible positions
depth = -20  # Possible depth range of the submersible
num_simulations = 1000  # Number of simulated submersible positions
num_steps = 1000  # Number of search steps
detection_radius = 1.0  # Detection radius
circles = 7  # Number of spiral turns in search pattern
start_position = (0, 0, 0)  # Search starting position

# Simulate submersible positions
diver_positions = simulate_diver_positions_3d(center, radius, num_simulations)

# Generate search path
search_path = generate_3d_spiral_search_path(start_position, radius, num_steps, depth, circles)

# Calculate detection probability
probability = calculate_detection_probability_3d(diver_positions, search_path, detection_radius)

print(f"Detection Probability: {probability*100:.2f}%")

# Visualization
plt.rc('font', family='Times New Roman', weight='bold', size=12)
fig1 = plt.figure(figsize=(8, 8))
ax = fig1.add_subplot(111, projection='3d')
xy_max_range = 1.7*np.array([diver_positions[:,0].max()-diver_positions[:,0].min(),
                         diver_positions[:,1].max()-diver_positions[:,1].min()]).max()
mid_z = (diver_positions[:,2].max()+diver_positions[:,2].min()) * 0.5
z_max_range = xy_max_range
mid_x = (diver_positions[:,0].max()+diver_positions[:,0].min()) * 0.5
mid_y = (diver_positions[:,1].max()+diver_positions[:,1].min()) * 0.5
ax.set_xlim(mid_x - xy_max_range / 2, mid_x + xy_max_range / 2)
ax.set_ylim(mid_y - xy_max_range / 2, mid_y + xy_max_range / 2)
ax.set_zlim(mid_z - z_max_range / 2, mid_z + z_max_range / 2)
ax.scatter(diver_positions[:,0], diver_positions[:,1], diver_positions[:,2], c='r', marker='x', label='Possible Diver Positions')
ax.set_xlabel('X Coordinate')
ax.set_ylabel('Y Coordinate')
ax.set_zlabel('Depth')

# Create mesh grid for sea surface plane (z=0)
xx, yy = np.meshgrid(
    np.linspace(mid_x - xy_max_range/2, mid_x + xy_max_range/2, 10),
    np.linspace(mid_y - xy_max_range/2, mid_y + xy_max_range/2, 10)
)
zz = np.zeros(xx.shape)
ax.plot_surface(xx, yy, zz, color='lightblue', alpha=0.3, label='Sea Surface Plane')

# Calculate projected points onto z=0 plane (surface projection)
projected_points = diver_positions.copy()
projected_points[:, 2] = 0  # Set z-coordinate to 0 for surface projection

# Compute minimum enclosing circle of projected positions
circle_center, circle_radius = minimal_enclosing_circle(
    [(x, y) for x, y in diver_positions[:, :2]]  # Use only (x,y) coordinates for 2D circle fitting
)

# Plot projected positions as black dots on surface
ax.scatter(projected_points[:, 0], projected_points[:, 1], projected_points[:, 2],
           c='black', marker='.', s=20, label='Projected Positions on Surface')
ax.legend()

# Plot minimum enclosing circle as white circular boundary
theta = np.linspace(0, 2*np.pi, 100)
x_circle = circle_center[0] + circle_radius * np.cos(theta)
y_circle = circle_center[1] + circle_radius * np.sin(theta)
z_circle = np.zeros_like(x_circle)
ax.plot(x_circle, y_circle, z_circle, 'white', linewidth=4, linestyle='--')
plt.show()

fig2 = plt.figure(figsize=(8, 8))
ax = fig2.add_subplot(111, projection='3d')
xy_max_range = 1.7*np.array([diver_positions[:,0].max()-diver_positions[:,0].min(),
                         diver_positions[:,1].max()-diver_positions[:,1].min()]).max()
mid_z = (diver_positions[:,2].max()+diver_positions[:,2].min()) * 0.5
z_max_range = xy_max_range
mid_x = (diver_positions[:,0].max()+diver_positions[:,0].min()) * 0.5
mid_y = (diver_positions[:,1].max()+diver_positions[:,1].min()) * 0.5
ax.set_xlim(mid_x - xy_max_range / 2, mid_x + xy_max_range / 2)
ax.set_ylim(mid_y - xy_max_range / 2, mid_y + xy_max_range / 2)
ax.set_zlim(mid_z - z_max_range / 2, mid_z + z_max_range / 2)
ax.scatter(diver_positions[:,0], diver_positions[:,1], diver_positions[:,2], c='r', marker='x', label='Possible Diver Positions')
ax.set_xlabel('X Coordinate')
ax.set_ylabel('Y Coordinate')
ax.set_zlabel('Depth')
ax.legend()
plt.show()

# Visualization Module
plt.rc('font', family='Times New Roman', weight='bold', size=12)
fig3 = plt.figure(figsize=(8, 8))
ax = fig3.add_subplot(111, projection='3d')
xy_max_range = 1.7*np.array([diver_positions[:,0].max()-diver_positions[:,0].min(),
                         diver_positions[:,1].max()-diver_positions[:,1].min()]).max()
mid_z = (diver_positions[:,2].max()+diver_positions[:,2].min()) * 0.5
z_max_range = xy_max_range
mid_x = (diver_positions[:,0].max()+diver_positions[:,0].min()) * 0.5
mid_y = (diver_positions[:,1].max()+diver_positions[:,1].min()) * 0.5
ax.set_xlim(mid_x - xy_max_range / 2, mid_x + xy_max_range / 2)
ax.set_ylim(mid_y - xy_max_range / 2, mid_y + xy_max_range / 2)
ax.set_zlim(mid_z - z_max_range / 2, mid_z + z_max_range / 2)
ax.scatter(diver_positions[:,0], diver_positions[:,1], diver_positions[:,2], c='r', marker='x', label='Possible Diver Positions')
ax.plot(search_path[:,0], search_path[:,1], search_path[:,2], label='3D Spiral Search Path')
ax.set_xlabel('X Coordinate')
ax.set_ylabel('Y Coordinate')
ax.set_zlabel('Depth')
ax.legend()

# Add the z=0 reference plane
xx, yy = np.meshgrid(
    np.linspace(mid_x - xy_max_range/2, mid_x + xy_max_range/2, 10),
    np.linspace(mid_y - xy_max_range/2, mid_y + xy_max_range/2, 10))
zz = np.zeros(xx.shape)
ax.plot_surface(xx, yy, zz, color='lightblue', alpha=0.3, label='z=0 Plane')
plt.show()
