# Supplementary material for: Search model based on Kalman Filter and Monte Carlo simulation
Source: PLoS One. 2026 Feb 13;21(2):e0339117. doi: 10.1371/journal.pone.0339117 (PMC12904576; doi:10.1371/journal.pone.0339117)
Supplement: S1 Archive — This file ensures the reproducibility of the analyses and visualizations presented in the study. (ZIP) [file pone.0339117.s001.zip › Supporting Materials/Supporting Materials/simulations/simulation4.py]

import numpy as np
import matplotlib.pyplot as plt
import pandas as pd


def generate_3d_spiral_search_path(center, radius, num_steps, depth, circles):
    """
:param center: Tuple (x, y, z) specifying the starting location for search.
:param radius: Maximum radial distance from center covered by search pattern.
:param num_steps: Total discrete steps comprising the search trajectory.
:param depth: Minimum depth (maximum negative z-value) reached during search.
:param circles: Number of complete helical turns in spiral search path.
:return: NumPy array of shape (num_steps, 3) with sequential 3D coordinates.
    """
    # Generate angular progression for spiral search pattern
    angles = np.linspace(0, circles * np.pi, num_steps)  # Angular increment relative to X-axis for each search position

    # Generate radial progression with outward and inward phases
    r1 = np.linspace(0, radius, num_steps)  # Outward radial expansion
    r2 = np.linspace(radius, 0, num_steps)  # Inward radial contraction

    # Initialize depth parameters
    z_init = center[2]  # Initial depth at starting point
    depth_step = (z_init - depth) / num_steps  # Depth change per search step

    # Initialize coordinate arrays
    x = np.zeros(num_steps)
    y = np.zeros(num_steps)
    z = np.linspace(z_init, depth, num_steps)  # Depth profile across all search steps

    # Construct search path oriented toward the submarine's last known direction
    for i in range(num_steps//2):
        x[i] = center[0] + r1[i] * np.cos(angles[i])
        y[i] = center[1] + r1[i] * np.sin(angles[i])
    for i in range(num_steps//2, num_steps):
        x[i] = center[0] + r2[i] * np.cos(angles[i])
        y[i] = center[1] + r2[i] * np.sin(angles[i])
    return np.vstack((x, y, z)).T


def calculate_detection_probability_3d_with_time(diver_positions, search_path, detection_radius):
    """
 Compute the detection probability by counting successful detections.

:param diver_positions: 3D coordinate array representing possible submersible locations.
                        Shape: (n_positions, 3).
:param search_path: Sequence of 3D coordinates defining the search trajectory.
                    Shape: (n_steps, 3).
:param detection_radius: Effective sensing radius for detection assessment.
:return: Detection probability (ratio of detected positions to total positions).
    """
    detections = 0
    # Extract simulation count and time-step information from submersible data.
    num_simulations, time_steps, _ = diver_positions.shape
    for simulation in range(num_simulations):
        for step in range(time_steps):
            distance = np.sqrt(
                (search_path[step, 0] - diver_positions[simulation, step, 0]) ** 2 +
                (search_path[step, 1] - diver_positions[simulation, step, 1]) ** 2 +
                (search_path[step, 2] - diver_positions[simulation, step, 2]) ** 2
            )
            if distance < detection_radius:
                detections += 1
                break

    return detections / num_simulations


radius = 10
num_steps = 1000
simulation_times = 1000
center = [0,0,0]
depth = -20
circles = 18
detection_radius = 1.0
search_path = generate_3d_spiral_search_path(center, radius, num_steps, depth, circles)

diver_positions = np.random.randn(simulation_times, 1000, 3)
step_len = np.sqrt((diver_positions*diver_positions).sum(2,keepdims=True))
diver_positions /= step_len
step_len_norm = 0.13 * np.random.randn(simulation_times).reshape(-1, 1)
diver_positions *= step_len_norm
diver_positions = diver_positions.cumsum(1)
diver_positions -= [[[0,0,10]]]
xy_shadow = (diver_positions*[[[1,1,0]]]).reshape(-1,3)

# Calculate the detection probability.
probability = calculate_detection_probability_3d_with_time(diver_positions, search_path, detection_radius)

print(f"Detection Probability: {probability*100:.2f}%")

plt.rc('font', family='Times New Roman', weight='bold', size=12)
fig = plt.figure(figsize=(8, 8))
ax = fig.add_subplot(111, projection='3d')
xy_max_range = 1.7*np.array([diver_positions[:,:,0].max()-diver_positions[:,:,0].min(),
                         diver_positions[:,:,1].max()-diver_positions[:,:,1].min()]).max()
mid_z = (diver_positions[:,:,2].max()+diver_positions[:,:,2].min()) * 0.5
z_max_range = xy_max_range
mid_x = (diver_positions[:,:,0].max()+diver_positions[:,:,0].min()) * 0.5
mid_y = (diver_positions[:,:,1].max()+diver_positions[:,:,1].min()) * 0.5

x = np.linspace(mid_x - xy_max_range / 2.2, mid_x + xy_max_range / 2.2, 1000)
y = np.linspace(mid_y - xy_max_range / 2.2, mid_y + xy_max_range / 2.2,1000)
X,Y = np.meshgrid(x,y) # X and Y must be 2D arrays.
Z1 = np.ones(X.shape)
Z2 = np.ones(X.shape)

r = (diver_positions[:,:,2].max()-diver_positions[:,:,2].min() +
     diver_positions[:,:,1].max()-diver_positions[:,:,1].min())* 0.2

# # Simulation 4 Plotting / Plot for Simulation 4
# for i in range(len(Z1)):
#     for j in range(len(Z1[1])):
#         if X[i,j]**2 + Y[i,j]**2 > r**2:
#             Z1[i,j] = 0
#             Z2[i,j] = None
#         else:
#             Z1[i,j] = None
#             Z2[i,j] = 0
#
# surf = ax.plot_surface(X, Y, Z1, color='#466474',alpha=0.3,linewidth=0)
# surf = ax.plot_surface(X, Y, Z2, color='grey',alpha=0.3,linewidth=0)
# ax.set_xlim(mid_x - xy_max_range / 2, mid_x + xy_max_range / 2)
# ax.set_ylim(mid_y - xy_max_range / 2, mid_y + xy_max_range / 2)
# ax.set_zlim(mid_z - z_max_range / 3, max(1,mid_z + z_max_range / 3))

# for i in range(len(diver_positions)):
#     ax.plot(diver_positions[i,:,0], diver_positions[i,:,1], diver_positions[i,:,2], alpha=0.5)
# ax.scatter(xy_shadow[::10,0], xy_shadow[::10,1],xy_shadow[::10,2],s=1, color='grey')
#
# ax.plot(search_path[:,0], search_path[:,1], search_path[:,2], label='3D Spiral Search Path')
#
# angle = np.linspace(0, 2*np.pi, 100)
# xr = r * np.cos(angle)
# yr = r * np.sin(angle)
# zr = np.zeros_like(xr) + 0.001
# ax.plot(xr, yr, zr, color='#FFFFFF',alpha=1.0,linestyle='--', linewidth=1)

# Plot a single random path.
cmap = plt.get_cmap('viridis')
print(cmap)
for i in range(999):
    ax.plot(diver_positions[0,i:i+2,0], diver_positions[0,i:i+2,1], diver_positions[0,i:i+2,2],color=cmap(i/999))

# ax.legend()
plt.show()

dataset = pd.DataFrame(diver_positions[0])
dataset.to_csv('dataset/random_path.csv', index=False)
