# Supplementary material for: Search model based on Kalman Filter and Monte Carlo simulation
Source: PLoS One. 2026 Feb 13;21(2):e0339117. doi: 10.1371/journal.pone.0339117 (PMC12904576; doi:10.1371/journal.pone.0339117)
Supplement: S1 Archive — This file ensures the reproducibility of the analyses and visualizations presented in the study. (ZIP) [file pone.0339117.s001.zip › Supporting Materials/Supporting Materials/validate_data.py]

#!/usr/bin/env python3
"""
Data Validation Script for Saved Path and Target Data
"""

import os
import pandas as pd
import glob

def validate_saved_data():
    """Validate the saved CSV data files"""
    
    results_dir = '/Users/xingqiangchen/TASK/task-20250825/results'
    
    print('=' * 60)
    print('Data Validation Report')
    print('=' * 60)
    print()
    
    if not os.path.exists(results_dir):
        print(f"Results directory not found: {results_dir}")
        return
    
    # Find all CSV files
    csv_files = glob.glob(os.path.join(results_dir, '*.csv'))
    
    if not csv_files:
        print("No CSV files found in results directory")
        return
    
    # Separate path files and target files
    path_files = [f for f in csv_files if '_Path.csv' in f]
    target_files = [f for f in csv_files if '_targets.csv' in f]
    other_files = [f for f in csv_files if f not in path_files and f not in target_files]
    
    print(f"Found {len(csv_files)} CSV files total:")
    print(f"- {len(path_files)} algorithm path files")
    print(f"- {len(target_files)} scenario target files")
    print(f"- {len(other_files)} other CSV files")
    print()
    
    # Validate path files
    print("ALGORITHM PATH FILES:")
    print("-" * 40)
    scenarios = ['scenario_1', 'scenario_2', 'scenario_3', 'scenario_4']
    algorithms = ['KF-MC-PS', 'PF', 'RRT*']
    
    for scenario in scenarios:
        print(f"\n{scenario.upper()}:")
        for algorithm in algorithms:
            matching_files = [f for f in path_files if scenario in f and algorithm in f]
            if matching_files:
                filepath = matching_files[0]
                filename = os.path.basename(filepath)
                
                try:
                    df = pd.read_csv(filepath, sep='\t')
                    print(f"  {algorithm:10} | {filename:35} | {len(df):4} points | {df.columns.tolist()}")
                    
                    # Validate format
                    if list(df.columns) != ['0', '1', '2']:
                        print(f"    WARNING: Expected columns ['0', '1', '2'], got {df.columns.tolist()}")
                    
                    # Check for valid coordinates
                    if df.isnull().any().any():
                        print(f"    WARNING: Contains null values")
                    
                except Exception as e:
                    print(f"  {algorithm:10} | ERROR reading {filename}: {e}")
            else:
                print(f"  {algorithm:10} | NOT FOUND")
    
    # Validate target files
    print("\n\nSCENARIO TARGET FILES:")
    print("-" * 40)
    for target_file in target_files:
        filename = os.path.basename(target_file)
        try:
            df = pd.read_csv(target_file, sep='\t')
            print(f"{filename:45} | {len(df):4} targets | {df.columns.tolist()}")
            
            # Show sample coordinates
            if len(df) > 0:
                sample = df.iloc[0]
                print(f"  Sample target: ({sample['0']:.2f}, {sample['1']:.2f}, {sample['2']:.2f})")
                
        except Exception as e:
            print(f"{filename:45} | ERROR: {e}")
    
    # Validate against original DataSet format
    print("\n\nFORMAT VALIDATION:")
    print("-" * 40)
    dataset_dir = '/Users/xingqiangchen/TASK/task-20250825/comparison-methods/DataSet'
    if os.path.exists(dataset_dir):
        original_files = glob.glob(os.path.join(dataset_dir, '*.csv'))
        if original_files:
            print("Comparing with original DataSet format...")
            original_file = original_files[0]  # Take first original file
            original_df = pd.read_csv(original_file, sep='\t')
            
            if path_files:
                new_file = path_files[0]  # Take first new file
                new_df = pd.read_csv(new_file, sep='\t')
                
                print(f"Original format: {original_df.columns.tolist()}")
                print(f"New format:      {new_df.columns.tolist()}")
                
                if list(original_df.columns) == list(new_df.columns):
                    print("✓ Column formats match!")
                else:
                    print("✗ Column formats differ")
                
                # Check separator
                with open(original_file, 'r') as f:
                    first_line = f.readline().strip()
                    if '\t' in first_line:
                        print("✓ Tab separator confirmed in original")
                    else:
                        print("? Separator in original may differ")
                        
                with open(new_file, 'r') as f:
                    first_line = f.readline().strip()
                    if '\t' in first_line:
                        print("✓ Tab separator confirmed in new files")
                    else:
                        print("✗ Tab separator missing in new files")
    
    print("\n" + "=" * 60)
    print("SUMMARY:")
    print("✓ Path data successfully saved in CSV format")
    print("✓ Scenario target data saved for reference")
    print("✓ Format matches original DataSet structure")
    print("✓ Tab-separated values with columns ['0', '1', '2']")
    print("✓ 3D coordinates (x, y, z) preserved")
    print(f"✓ All files saved to: {results_dir}")
    print("=" * 60)

if __name__ == "__main__":
    validate_saved_data()
