# Supplementary material for: Search model based on Kalman Filter and Monte Carlo simulation
Source: PLoS One. 2026 Feb 13;21(2):e0339117. doi: 10.1371/journal.pone.0339117 (PMC12904576; doi:10.1371/journal.pone.0339117)
Supplement: S1 Archive — This file ensures the reproducibility of the analyses and visualizations presented in the study. (ZIP) [file pone.0339117.s001.zip › Supporting Materials/Supporting Materials/visualization_utils.py]

import numpy as np
import matplotlib.pyplot as plt
from mpl_toolkits.mplot3d import Axes3D

class VisualizationUtils:
    """可视化工具类"""
    
    def __init__(self, save_dir="/Users/xingqiangchen/TASK/task-20250825/results"):
        self.save_dir = save_dir
        plt.rcParams['font.sans-serif'] = ['PingFang SC', 'Songti SC', 'Heiti TC', 'SimHei', 'Microsoft YaHei', 'DejaVu Sans']
        plt.rcParams['axes.unicode_minus'] = False
        plt.rcParams['font.weight'] = 'normal'
        plt.rcParams['font.size'] = 12
        
        # Ensure the save directory exists
        import os
        os.makedirs(save_dir, exist_ok=True)

    def plot_comprehensive_comparison(self, results_dict, paths_dict):
        """Generate Comprehensive Comparative Visualization"""
        scenario_names = ['Proceeding along the Designated Route',
                          'Resting on the Seafloor',
                          'Neutral Buoyancy Point',
                          'Drifting with Ocean Currents']
        algorithms = ['KF-MC-PS', 'PF', 'RRT*']
        colors = ['#1f77b4', '#ff7f0e', '#2ca02c']  # Matplotlib default colors: blue, orange, green

        # Create 4×3 subplot grid
        fig = plt.figure(figsize=(18, 24))
        
        for i, scenario in enumerate(['scenario_1', 'scenario_2', 'scenario_3', 'scenario_4']):
            for j, algorithm in enumerate(algorithms):
                ax = fig.add_subplot(4, 3, i*3 + j + 1, projection='3d')
                # Plot trajectory paths
                key = f"{scenario}_{algorithm}"
                if key in paths_dict:
                    path = paths_dict[key]
                    ax.plot(path[:, 0], path[:, 1], path[:, 2],
                            color=colors[j], linewidth=2, label=f'{algorithm} Path')

                # Configure axis labels and titles
                if j == 0:  # First column shows scenario names
                    ax.set_ylabel(f'{scenario_names[i]}\nY Coordinate (m)', fontweight='bold')
                else:
                    ax.set_ylabel('Y Coordinate (m)')

                if i == 0:  # First row shows algorithm names
                    ax.set_title(f'{algorithm}', fontweight='bold', fontsize=14)

                if i == 3:  # Last row shows X-axis labels
                    ax.set_xlabel('X Coordinate (m)')

                ax.set_zlabel('Depth (m)')

                # Add performance metrics overlay
                if key in results_dict:
                    result = results_dict[key]
                    info_text = f"Detection Rate: {result['detection_probability']:.1%}\n"
                    info_text += f"Path Length: {result['path_length']:.0f} m"
                    ax.text2D(0.02, 0.98, info_text, transform=ax.transAxes,
                              verticalalignment='top', fontsize=10,
                              bbox=dict(boxstyle='round', facecolor='white', alpha=0.8))

            plt.tight_layout()
            plt.savefig(f"{self.save_dir}/comprehensive_3d_comparison.png", dpi=300, bbox_inches='tight')
            plt.close()  # Close figure to release memory
    
    def plot_performance_comparison(self, results_dict):
        """Generate Performance Comparison Charts"""
                # Prepare data for visualization
        scenarios = ['scenario_1', 'scenario_2', 'scenario_3', 'scenario_4']
        scenario_names = ['Proceeding along the Designated Route',
                         'Resting on the Seafloor',
                         'Neutral Buoyancy Point',
                         'Drifting with Ocean Currents']
        algorithms = ['KF-MC-PS', 'PF', 'RRT*']

        # Extract and organize data into structured matrices
        metrics = ['detection_probability', 'path_length', 'computation_time', 'comprehensive_score']
        metric_names = ['Detection Probability', 'Path Length', 'Computation Time', 'Comprehensive Score']
        data_matrices = {}
        
        for metric in metrics:
            data_matrices[metric] = np.zeros((len(scenarios), len(algorithms)))
            for i, scenario in enumerate(scenarios):
                for j, algorithm in enumerate(algorithms):
                    key = f"{scenario}_{algorithm}"
                    if key in results_dict:
                        data_matrices[metric][i, j] = results_dict[key][metric]
        
        # Generate Performance Comparison Charts
        fig, axes = plt.subplots(2, 2, figsize=(16, 12))

        # Create bar chart visualizations
        x = np.arange(len(scenario_names))
        width = 0.25
        colors = ['#1f77b4', '#ff7f0e', '#2ca02c']
        
        for idx, (metric, metric_name) in enumerate(zip(metrics, metric_names)):
            ax = axes[idx//2, idx%2]
            
            for j, (algorithm, color) in enumerate(zip(algorithms, colors)):
                values = data_matrices[metric][:, j]
                ax.bar(x + j*width, values, width, label=algorithm, color=color)

                ax.set_title(f'{metric_name} Comparison', fontweight='bold', fontsize=14)
                ax.set_ylabel(metric_name)
                ax.set_xlabel('Scenario')
                ax.set_xticks(x + width)
                ax.set_xticklabels(scenario_names, rotation=45, ha='right')
                ax.legend(title='Algorithm')
                ax.grid(True, alpha=0.3)

            plt.tight_layout()
            plt.savefig(f"{self.save_dir}/performance_comparison.png", dpi=300, bbox_inches='tight')
            plt.close()  # Close figure to release memory
    
    def plot_radar_chart(self, results_dict):
        """Generate Radar Chart for Algorithm Performance Comparison"""
        scenarios = ['scenario_1', 'scenario_2', 'scenario_3', 'scenario_4']
        scenario_names = ['Designated Route', 'Seafloor Resting', 'Neutral Buoyancy', 'Ocean Current Drift']
        algorithms = ['KF-MC-PS', 'PF', 'RRT*']
        colors = ['#1f77b4', '#ff7f0e', '#2ca02c']  # Blue, orange, green

        # Calculate average performance metrics for each algorithm
        algorithm_performance = {}

        for algorithm in algorithms:
            detection_rates = []
            path_efficiencies = []  # Normalized values of 1/path_length
            time_efficiencies = []  # Normalized values of 1/computation_time

            for scenario in scenarios:
                key = f"{scenario}_{algorithm}"
                if key in results_dict:
                    result = results_dict[key]
                    detection_rates.append(result['detection_probability'])
                    path_efficiencies.append(1.0 / (result['path_length'] / 100.0))  # Normalization
                    time_efficiencies.append(1.0 / (result['computation_time'] + 0.1))  # Avoid division by zero
            algorithm_performance[algorithm] = {
                'Detection Rate': np.mean(detection_rates) if detection_rates else 0,
                'Path Efficiency': np.mean(path_efficiencies) if path_efficiencies else 0,
                'Time Efficiency': np.mean(time_efficiencies) if time_efficiencies else 0,
                'Stability': 1.0 - np.std(detection_rates) if detection_rates else 0  # 稳定性
            }
        # Configure Radar Chart Parameters
        categories = ['Detection Rate', 'Path Efficiency', 'Time Efficiency', 'Stability']
        N = len(categories)

        # Calculate angular positions for each category
        angles = [n / float(N) * 2 * np.pi for n in range(N)]
        angles += angles[:1]  # Close the polygon

        fig, ax = plt.subplots(figsize=(10, 10), subplot_kw=dict(projection='polar'))

        for i, (algorithm, performance) in enumerate(algorithm_performance.items()):
            values = [performance[cat] for cat in categories]
            values += values[:1]  # Close the polygon
            
            ax.plot(angles, values, 'o-', linewidth=2, label=algorithm, color=colors[i])
            ax.fill(angles, values, alpha=0.25, color=colors[i])

        # Add Labels and Formatting
        ax.set_xticks(angles[:-1])
        ax.set_xticklabels(categories)
        ax.set_ylim(0, 1)
        ax.set_title('Algorithm Performance Radar Chart', fontweight='bold', fontsize=16, pad=20)
        ax.legend(loc='upper right', bbox_to_anchor=(1.3, 1.0))
        ax.grid(True)

        plt.tight_layout()
        plt.savefig(f"{self.save_dir}/radar_chart.png", dpi=300, bbox_inches='tight')
        plt.close()  # Close figure to release memory
    
    def plot_detection_probability_heatmap(self, results_dict):
        """Draw the Detection Probability Heatmap"""
        scenarios = ['scenario_1', 'scenario_2', 'scenario_3', 'scenario_4']
        scenario_names = ['Designated Route', 'Seafloor Resting', 'Neutral Buoyancy', 'Ocean Current Drift']
        algorithms = ['KF-MC-PS', 'PF', 'RRT*']
        
        # Create the Detection Probability Matrix
        detection_matrix = np.zeros((len(algorithms), len(scenarios)))
        
        for i, algorithm in enumerate(algorithms):
            for j, scenario in enumerate(scenarios):
                key = f"{scenario}_{algorithm}"
                if key in results_dict:
                    detection_matrix[i, j] = results_dict[key]['detection_probability']
        
        # Draw the Heatmap
        fig, ax = plt.subplots(figsize=(10, 6))
        
        im = ax.imshow(detection_matrix, cmap='RdYlGn', aspect='auto', vmin=0, vmax=1)
        
        # Set axis labels
        ax.set_xticks(range(len(scenarios)))
        ax.set_xticklabels(scenario_names, rotation=45, ha='right')
        ax.set_yticks(range(len(algorithms)))
        ax.set_yticklabels(algorithms)
        
        # Add numerical annotations
        for i in range(len(algorithms)):
            for j in range(len(scenarios)):
                text = ax.text(j, i, f'{detection_matrix[i, j]:.2%}',
                             ha="center", va="center", color="black", fontweight='bold')

        # Add color bar
        cbar = plt.colorbar(im)
        cbar.set_label('Detection Probability', rotation=270, labelpad=15)
        ax.set_title('Heatmap of Detection Probability', fontweight='bold', fontsize=16)
        plt.tight_layout()
        plt.savefig(f"{self.save_dir}/detection_heatmap.png", dpi=300, bbox_inches='tight')
        plt.close()  # Close the figure to release memory
    
    def save_results_to_csv(self, results_dict):
         """Save results to a CSV file"""
        # Prepare data
        csv_content = "Scenario,Algorithm,Detection Probability,Path Length,Computation Time,Comprehensive Score\n"
        
        for key, result in results_dict.items():
            scenario, algorithm = key.split('_', 1)
            csv_content += f"{scenario},{algorithm},{result['detection_probability']:.4f},"
            csv_content += f"{result['path_length']:.2f},{result['computation_time']:.4f},"
            csv_content += f"{result['comprehensive_score']:.4f}\n"
        
        # Save to CSV
        csv_path = f"{self.save_dir}/comprehensive_results.csv"
        with open(csv_path, 'w', encoding='utf-8') as f:
            f.write(csv_content)
        
        print(f"Results saved to CSV file: {csv_path}")
    
    def generate_all_visualizations(self, results_dict, paths_dict):
        """Generate all visualization charts"""
        print("Generating comprehensive 3D comparison plot...")
        self.plot_comprehensive_comparison(results_dict, paths_dict)

        print("Generating performance comparison plot...")
        self.plot_performance_comparison(results_dict)

        print("Generating radar chart...")
        self.plot_radar_chart(results_dict)

        print("Generating detection probability heatmap...")
        self.plot_detection_probability_heatmap(results_dict)

        print("Saving results to CSV...")
        self.save_results_to_csv(results_dict)

        print(f"All visualization results have been saved to: {self.save_dir}")
